# Supplementary material for: A scalable variational inference approach for increased mixed-model association power
Source: Nat Genet. 2025 Jan 9;57(2):461–8. doi: 10.1038/s41588-024-02044-7 (PMC11821521; doi:10.1038/s41588-024-02044-7)
Supplement: Supplementary file 3 — Supplementary Tables 1 and 8. [file 41588_2024_2044_MOESM3_ESM.xlsx]

## Sheet: quantitative traits
Supplementary Table 1(a). Complete list of False Positive Rates (FPRs) in quantiative trait simulations.
Sim. type describes the population and relatedness structure used in the simulation, one of EUR, GB-rel, and GB-unrel; Polygenicty is varied from 1% to 10%. We report the Mean FPR, standard error (FPR S.E.), Median FPR, Mean ratio of observed FPR vs FPR threshold, two-sided t-test p-value, Shapiro-Wilk p-value (to test normality), and binary values reflecting whether the t-test suggests significa…
Sim. type	Polygenicity	Method	FPR thresh.	Mean FPR	FPR S.E.	Median FPR	Ratio	T-test p-value	Shapiro p-value	Inflated t-test	Deflated t-test
EUR	poly = 1%	BOLT-LMM	0.0005	0.000496592	7.99405e-06	0.000498625	0.993183	0.670789	0.662787	0	0
EUR	poly = 1%	BOLT-LMM	0.05	0.0493857	0.000128905	0.0492192	0.987713	6.52996e-06	0.169698	0	1
EUR	poly = 1%	BOLT-LMM-Inf	0.0005	0.000530303	8.25265e-06	0.000527956	1.06061	0.000392243	0.100847	0	0
EUR	poly = 1%	BOLT-LMM-Inf	0.05	0.0504935	0.000118337	0.0504296	1.00987	6.57572e-05	0.573457	1	0
EUR	poly = 1%	FastGWA	0.0005	0.00052255	1.09153e-05	0.000518387	1.0451	0.0414774	1.13692e-05	0	0
EUR	poly = 1%	FastGWA	0.05	0.0504377	0.000126224	0.0505094	1.00875	0.000780878	0.936684	0	0
EUR	poly = 1%	LR	0.0005	0.000543599	1.08942e-05	0.000531867	1.0872	0.000122073	1.08294e-05	1	0
EUR	poly = 1%	LR	0.05	0.051008	0.000129425	0.0510045	1.02016	7.15562e-12	0.933398	1	0
EUR	poly = 1%	Quickdraws	0.0005	0.000544558	1.2193e-05	0.000549564	1.08912	0.00047218	0.18213	0	0
EUR	poly = 1%	Quickdraws	0.05	0.0498207	0.000322593	0.0493982	0.996415	0.583494	0.0166491	0	0
EUR	poly = 1%	Regenie	0.0005	0.000526767	8.63278e-06	0.000519089	1.05353	0.00252146	0.378837	0	0
EUR	poly = 1%	Regenie	0.05	0.0503138	0.00011461	0.0503692	1.00628	0.00734908	0.719659	0	0
GB-rel	poly = 1%	BOLT-LMM	0.0005	0.000488144	7.13865e-06	0.000488848	0.976289	0.0999589	0.255857	0	0
GB-rel	poly = 1%	BOLT-LMM	0.05	0.0490446	0.000140079	0.049008	0.980891	7.51351e-10	0.518216	0	1
GB-rel	poly = 1%	BOLT-LMM-Inf	0.0005	0.000519587	6.19007e-06	0.000512313	1.03917	0.00207103	0.3288	0	0
GB-rel	poly = 1%	BOLT-LMM-Inf	0.05	0.050024	0.000117735	0.0498332	1.00048	0.839074	0.165088	0	0
GB-rel	poly = 1%	FastGWA	0.0005	0.000502664	7.39753e-06	0.000501641	1.00533	0.719571	0.199793	0	0
GB-rel	poly = 1%	FastGWA	0.05	0.0499812	0.000121591	0.049989	0.999624	0.877399	0.200843	0	0
GB-rel	poly = 1%	LR	0.0005	0.000533119	6.9703e-06	0.000543599	1.06624	6.92188e-06	0.333999	1	0
GB-rel	poly = 1%	LR	0.05	0.0508456	0.000117162	0.050807	1.01691	1.13611e-10	0.465094	1	0
GB-rel	poly = 1%	Quickdraws	0.0005	0.000526513	9.69008e-06	0.000524322	1.05303	0.00797388	0.21965	0	0
GB-rel	poly = 1%	Quickdraws	0.05	0.0499478	0.000183422	0.0498889	0.998956	0.778756	0.261146	0	0
GB-rel	poly = 1%	Regenie	0.0005	0.000518203	7.6134e-06	0.000523774	1.03641	0.0187188	0.000336996	0	0
GB-rel	poly = 1%	Regenie	0.05	0.0500415	0.000125723	0.0499645	1.00083	0.742214	0.84108	0	0
GB-rel+	poly = 1%	BOLT-LMM	0.0005	0.000498078	8.34724e-06	0.000492759	0.996156	0.818359	0.675026	0	0
GB-rel+	poly = 1%	BOLT-LMM	0.05	0.0494726	0.000136607	0.0492837	0.989453	0.000202956	0.141258	0	0
GB-rel+	poly = 1%	BOLT-LMM-Inf	0.0005	0.000528817	8.38718e-06	0.00052209	1.05763	0.000867976	0.534571	0	0
GB-rel+	poly = 1%	BOLT-LMM-Inf	0.05	0.0505235	0.000116519	0.0504316	1.01047	1.92244e-05	0.501534	1	0
GB-rel+	poly = 1%	FastGWA	0.0005	0.000509887	7.18682e-06	0.000513349	1.01977	0.172031	0.789338	0	0
GB-rel+	poly = 1%	FastGWA	0.05	0.0503573	0.000119676	0.050263	1.00715	0.00357476	0.364198	0	0
GB-rel+	poly = 1%	LR	0.0005	0.000561824	7.3548e-06	0.000555332	1.12365	3.42699e-13	0.289587	1	0
GB-rel+	poly = 1%	LR	0.05	0.0518028	0.000128853	0.0517026	1.03606	4.26208e-25	0.0812601	1	0
GB-rel+	poly = 1%	Quickdraws	0.0005	0.000532265	8.52253e-06	0.000534065	1.06453	0.000301637	0.967829	0	0
GB-rel+	poly = 1%	Quickdraws	0.05	0.0500926	0.000143034	0.0500241	1.00185	0.523041	0.244252	0	0
GB-rel+	poly = 1%	Regenie	0.0005	0.000551811	8.7223e-06	0.000555107	1.10362	4.34833e-08	0.846447	1	0
GB-rel+	poly = 1%	Regenie	0.05	0.0515292	0.000111696	0.0515229	1.03058	1.75653e-24	0.386995	1	0
GB-unrel	poly = 1%	BOLT-LMM	0.0005	0.000486737	2.05353e-05	0.000473205	0.973473	0.519864	1.31904e-11	0	0
GB-unrel	poly = 1%	BOLT-LMM	0.05	0.0486819	0.000152358	0.0486541	0.973639	1.01602e-13	0.00865794	0	1
GB-unrel	poly = 1%	BOLT-LMM-Inf	0.0005	0.000509184	1.84893e-05	0.000488848	1.01837	0.620481	4.10708e-11	0	0
GB-unrel	poly = 1%	BOLT-LMM-Inf	0.05	0.0498451	0.00015967	0.0496396	0.996902	0.334351	0.00338614	0	0
GB-unrel	poly = 1%	FastGWA	0.0005	0.000508793	1.5819e-05	0.000499666	1.01759	0.579565	4.31878e-09	0	0
GB-unrel	poly = 1%	FastGWA	0.05	0.050138	0.000140929	0.0500885	1.00276	0.329824	0.0024416	0	0
GB-unrel	poly = 1%	LR	0.0005	0.000508872	1.5784e-05	0.00049667	1.01774	0.575357	3.58309e-09	0	0
GB-unrel	poly = 1%	LR	0.05	0.0500905	0.000140242	0.0500111	1.00181	0.520431	0.00180245	0	0
GB-unrel	poly = 1%	Quickdraws	0.0005	0.000537875	2.22694e-05	0.000510641	1.07575	0.0954246	5.86065e-12	0	0
GB-unrel	poly = 1%	Quickdraws	0.05	0.0500132	0.00017144	0.0498726	1.00026	0.93946	0.0100668	0	0
GB-unrel	poly = 1%	Regenie	0.0005	0.000515402	1.81003e-05	0.000496257	1.0308	0.396895	4.75298e-11	0	0
GB-unrel	poly = 1%	Regenie	0.05	0.0501844	0.000151176	0.0500671	1.00369	0.225528	0.00639961	0	0
EUR	poly = 10%	BOLT-LMM	0.0005	0.000524358	1.40308e-05	0.000516224	1.04872	0.0856956	9.50968e-08	0	0
EUR	poly = 10%	BOLT-LMM	0.05	0.0505597	0.00013883	0.0503533	1.01119	0.000109743	0.0320034	1	0
EUR	poly = 10%	BOLT-LMM-Inf	0.0005	0.000528895	1.19221e-05	0.000518179	1.05779	0.0172007	0.000467841	0	0
EUR	poly = 10%	BOLT-LMM-Inf	0.05	0.0506221	0.000138964	0.0503944	1.01244	2.05006e-05	0.00723107	1	0
EUR	poly = 10%	FastGWA	0.0005	0.000494196	1.1251e-05	0.00048697	0.988391	0.607086	9.34968e-07	0	0
EUR	poly = 10%	FastGWA	0.05	0.0506119	0.000154895	0.0503798	1.01224	0.000147029	0.0205115	0	0
EUR	poly = 10%	LR	0.0005	0.000510983	1.13843e-05	0.000500581	1.02197	0.337027	2.65993e-07	0	0
EUR	poly = 10%	LR	0.05	0.0511877	0.000153917	0.050981	1.02375	1.01481e-11	0.0460157	1	0
EUR	poly = 10%	Quickdraws	0.0005	0.000529068	1.53796e-05	0.000522184	1.05814	0.0643206	5.31938e-05	0	0
EUR	poly = 10%	Quickdraws	0.05	0.0505334	0.000284515	0.0501179	1.01067	0.0664643	0.153681	0	0
EUR	poly = 10%	Regenie	0.0005	0.000507336	1.09587e-05	0.000491665	1.01467	0.504812	1.68387e-05	0	0
EUR	poly = 10%	Regenie	0.05	0.050528	0.000157197	0.0501969	1.01056	0.00111642	0.160621	0	0
GB-rel	poly = 10%	BOLT-LMM	0.0005	0.000524906	9.32335e-06	0.000531867	1.04981	0.00884749	0.665357	0	0
GB-rel	poly = 10%	BOLT-LMM	0.05	0.0500672	0.000124874	0.0500444	1.00134	0.591553	0.99011	0	0
GB-rel	poly = 10%	BOLT-LMM-Inf	0.0005	0.000526783	9.90951e-06	0.000524045	1.05357	0.00810635	0.808125	0	0
GB-rel	poly = 10%	BOLT-LMM-Inf	0.05	0.0501367	0.000127852	0.0501382	1.00273	0.287668	0.900481	0	0
GB-rel	poly = 10%	FastGWA	0.0005	0.000513365	8.65448e-06	0.000519346	1.02673	0.125734	0.2616	0	0
GB-rel	poly = 10%	FastGWA	0.05	0.050225	0.000141763	0.0501542	1.0045	0.115744	0.339937	0	0
GB-rel	poly = 10%	LR	0.0005	0.000543521	9.49335e-06	0.000545555	1.08704	1.34495e-05	0.478639	1	0
GB-rel	poly = 10%	LR	0.05	0.0510233	0.000142996	0.0509184	1.02047	1.52749e-10	0.132507	1	0
GB-rel	poly = 10%	Quickdraws	0.0005	0.00051994	9.83778e-06	0.000524322	1.03988	0.0475584	0.690309	0	0
GB-rel	poly = 10%	Quickdraws	0.05	0.0500157	0.000174954	0.0500454	1.00031	0.929261	0.405178	0	0
GB-rel	poly = 10%	Regenie	0.0005	0.00050965	8.03608e-06	0.00050808	1.0193	0.232729	0.340777	0	0
GB-rel	poly = 10%	Regenie	0.05	0.0500329	0.000119548	0.0501744	1.00066	0.783629	0.885118	0	0
GB-rel+	poly = 10%	BOLT-LMM	0.0005	0.000510514	6.80147e-06	0.000512313	1.02103	0.12536	0.109405	0	0
GB-rel+	poly = 10%	BOLT-LMM	0.05	0.0501705	0.000114849	0.050107	1.00341	0.140937	0.703281	0	0
GB-rel+	poly = 10%	BOLT-LMM-Inf	0.0005	0.000514347	6.62199e-06	0.000508402	1.02869	0.0326953	0.204344	0	0
GB-rel+	poly = 10%	BOLT-LMM-Inf	0.05	0.0502601	0.000119263	0.050191	1.0052	0.0315799	0.748366	0	0
GB-rel+	poly = 10%	FastGWA	0.0005	0.000502571	6.38614e-06	0.000499581	1.00514	0.688163	0.341579	0	0
GB-rel+	poly = 10%	FastGWA	0.05	0.050007	0.000103642	0.0499188	1.00014	0.946575	0.557026	0	0
GB-rel+	poly = 10%	LR	0.0005	0.00054532	7.27677e-06	0.000551421	1.09064	1.18068e-08	0.848743	1	0
GB-rel+	poly = 10%	LR	0.05	0.051422	0.000109742	0.0513956	1.02844	5.77227e-23	0.864192	1	0
GB-rel+	poly = 10%	Quickdraws	0.0005	0.000503703	6.28529e-06	0.000496895	1.00741	0.561052	0.365361	0	0
GB-rel+	poly = 10%	Quickdraws	0.05	0.0498727	0.000138252	0.0496817	0.997454	0.364344	0.418184	0	0
GB-rel+	poly = 10%	Regenie	0.0005	0.000535648	7.76006e-06	0.000527645	1.0713	1.29582e-05	0.355096	1	0
GB-rel+	poly = 10%	Regenie	0.05	0.0511704	0.000114211	0.0511914	1.02341	3.51369e-17	0.663389	1	0
GB-unrel	poly = 10%	BOLT-LMM	0.0005	0.000509106	8.65631e-06	0.000502536	1.01821	0.295396	0.00207464	0	0
GB-unrel	poly = 10%	BOLT-LMM	0.05	0.0498345	0.000128303	0.0498097	0.996691	0.20021	0.631241	0	0
GB-unrel	poly = 10%	BOLT-LMM-Inf	0.0005	0.00051419	8.9823e-06	0.000512313	1.02838	0.117374	0.117467	0	0
GB-unrel	poly = 10%	BOLT-LMM-Inf	0.05	0.0498815	0.000132137	0.0498215	0.997629	0.371882	0.750635	0	0
GB-unrel	poly = 10%	FastGWA	0.0005	0.000508479	8.21949e-06	0.000511469	1.01696	0.304836	0.556902	0	0
GB-unrel	poly = 10%	FastGWA	0.05	0.0501224	0.000113485	0.0500807	1.00245	0.283593	0.705036	0	0
GB-unrel	poly = 10%	LR	0.0005	0.000509497	8.21021e-06	0.000512313	1.01899	0.250177	0.682213	0	0
GB-unrel	poly = 10%	LR	0.05	0.0500736	0.000112361	0.0500659	1.00147	0.514198	0.596881	0	0
GB-unrel	poly = 10%	Quickdraws	0.0005	0.000516198	8.59487e-06	0.000512598	1.0324	0.0650834	0.188234	0	0
GB-unrel	poly = 10%	Quickdraws	0.05	0.0501329	0.000119864	0.050217	1.00266	0.274981	0.352369	0	0
GB-unrel	poly = 10%	Regenie	0.0005	0.000509517	7.92455e-06	0.000509988	1.01903	0.232657	0.858644	0	0
GB-unrel	poly = 10%	Regenie	0.05	0.0500643	0.00012982	0.0499259	1.00129	0.621296	0.0703163	0	0
EUR	poly = 2%	BOLT-LMM	0.0005	0.000495497	8.0824e-06	0.000494715	0.990993	0.578682	0.502597	0	0
EUR	poly = 2%	BOLT-LMM	0.05	0.0499049	0.000157992	0.0497921	0.998099	0.548732	0.545208	0	0
EUR	poly = 2%	BOLT-LMM-Inf	0.0005	0.00050543	8.649e-06	0.000502536	1.01086	0.531574	0.904278	0	0
EUR	poly = 2%	BOLT-LMM-Inf	0.05	0.0504085	0.000145198	0.0501774	1.00817	0.00592611	0.0633218	0	0
EUR	poly = 2%	FastGWA	0.0005	0.000496159	7.74183e-06	0.000494824	0.992318	0.62093	0.965331	0	0
EUR	poly = 2%	FastGWA	0.05	0.0503575	0.000160978	0.050095	1.00715	0.0286545	0.227275	0	0
EUR	poly = 2%	LR	0.0005	0.000512704	8.40425e-06	0.000514269	1.02541	0.133844	0.999403	0	0
EUR	poly = 2%	LR	0.05	0.0509448	0.000161564	0.050721	1.0189	6.56504e-08	0.207376	1	0
EUR	poly = 2%	Quickdraws	0.0005	0.000537126	1.06688e-05	0.000528051	1.07425	0.000842387	0.00026485	0	0
EUR	poly = 2%	Quickdraws	0.05	0.0500665	0.000297672	0.0497268	1.00133	0.825545	0.249409	0	0
EUR	poly = 2%	Regenie	0.0005	0.000501929	8.81974e-06	0.000497542	1.00386	0.827289	0.805543	0	0
EUR	poly = 2%	Regenie	0.05	0.0502032	0.000156747	0.0500264	1.00406	0.197878	0.280372	0	0
GB-rel	poly = 2%	BOLT-LMM	0.0005	0.000497765	8.39666e-06	0.000481027	0.99553	0.790661	0.0966713	0	0
GB-rel	poly = 2%	BOLT-LMM	0.05	0.0497219	0.000137615	0.049712	0.994438	0.0460257	0.888021	0	0
GB-rel	poly = 2%	BOLT-LMM-Inf	0.0005	0.000516693	1.05191e-05	0.000504492	1.03339	0.115747	0.00760394	0	0
GB-rel	poly = 2%	BOLT-LMM-Inf	0.05	0.0501887	0.000141901	0.0501539	1.00377	0.18668	0.896261	0	0
GB-rel	poly = 2%	FastGWA	0.0005	0.000500067	8.70181e-06	0.00048787	1.00013	0.993883	0.00362353	0	0
GB-rel	poly = 2%	FastGWA	0.05	0.050231	0.000137696	0.0500028	1.00462	0.0966805	0.0910226	0	0
GB-rel	poly = 2%	LR	0.0005	0.000522325	9.51284e-06	0.000504492	1.04465	0.0209477	0.00606486	0	0
GB-rel	poly = 2%	LR	0.05	0.0510287	0.000137417	0.05085	1.02057	3.11193e-11	0.150521	1	0
GB-rel	poly = 2%	Quickdraws	0.0005	0.000536765	1.02923e-05	0.000526279	1.07353	0.000621802	0.0840425	0	0
GB-rel	poly = 2%	Quickdraws	0.05	0.0502381	0.000205031	0.0504054	1.00476	0.253029	0.797789	0	0
GB-rel	poly = 2%	Regenie	0.0005	0.000511062	9.41536e-06	0.00049631	1.02212	0.242885	0.00406682	0	0
GB-rel	poly = 2%	Regenie	0.05	0.050063	0.000147209	0.0502215	1.00126	0.669376	0.684301	0	0
GB-rel+	poly = 2%	BOLT-LMM	0.0005	0.000510827	6.89054e-06	0.000504492	1.02165	0.119339	0.0756785	0	0
GB-rel+	poly = 2%	BOLT-LMM	0.05	0.0498814	0.000128659	0.0498743	0.997628	0.358832	0.924183	0	0
GB-rel+	poly = 2%	BOLT-LMM-Inf	0.0005	0.000531476	8.73139e-06	0.000526001	1.06295	0.000493074	0.135875	0	0
GB-rel+	poly = 2%	BOLT-LMM-Inf	0.05	0.0503386	0.000122183	0.0503553	1.00677	0.0066892	0.64773	0	0
GB-rel+	poly = 2%	FastGWA	0.0005	0.000514687	8.72058e-06	0.000507448	1.02937	0.0953411	0.154446	0	0
GB-rel+	poly = 2%	FastGWA	0.05	0.0500972	0.000142408	0.0500584	1.00194	0.496495	0.0581589	0	0
GB-rel+	poly = 2%	LR	0.0005	0.00055455	9.35791e-06	0.000541644	1.1091	7.13298e-08	0.230636	1	0
GB-rel+	poly = 2%	LR	0.05	0.0515164	0.000146135	0.0514914	1.03033	1.84456e-17	0.0179867	1	0
GB-rel+	poly = 2%	Quickdraws	0.0005	0.000528196	7.96166e-06	0.000516458	1.05639	0.000688175	0.000958317	0	0
GB-rel+	poly = 2%	Quickdraws	0.05	0.0499715	0.000155161	0.0498617	0.99943	0.855976	0.107294	0	0
GB-rel+	poly = 2%	Regenie	0.0005	0.000549065	7.80425e-06	0.000541376	1.09813	9.01578e-09	0.619595	1	0
GB-rel+	poly = 2%	Regenie	0.05	0.0513475	0.00012771	0.0512895	1.02695	7.73409e-18	0.712101	1	0
GB-unrel	poly = 2%	BOLT-LMM	0.0005	0.000490178	7.79888e-06	0.000486893	0.980356	0.210876	0.849005	0	0
GB-unrel	poly = 2%	BOLT-LMM	0.05	0.0492578	0.000130557	0.0491038	0.985157	1.35312e-07	0.0181207	0	1
GB-unrel	poly = 2%	BOLT-LMM-Inf	0.0005	0.000501441	7.41287e-06	0.000510358	1.00288	0.846258	0.425503	0	0
GB-unrel	poly = 2%	BOLT-LMM-Inf	0.05	0.0498132	0.000130978	0.0497413	0.996264	0.15695	0.0304281	0	0
GB-unrel	poly = 2%	FastGWA	0.0005	0.000493213	7.85409e-06	0.00048983	0.986426	0.389638	0.372393	0	0
GB-unrel	poly = 2%	FastGWA	0.05	0.049951	0.000115282	0.0499331	0.99902	0.671594	0.000791418	0	0
GB-unrel	poly = 2%	LR	0.0005	0.000495106	7.97491e-06	0.000488848	0.990211	0.540823	0.434463	0	0
GB-unrel	poly = 2%	LR	0.05	0.0498991	0.00011561	0.0498586	0.997981	0.384751	0.000816148	0	0
GB-unrel	poly = 2%	Quickdraws	0.0005	0.000518859	7.32215e-06	0.000514554	1.03772	0.0123329	0.66303	0	0
GB-unrel	poly = 2%	Quickdraws	0.05	0.0498395	0.000137193	0.0496985	0.996789	0.249485	0.000312948	0	0
GB-unrel	poly = 2%	Regenie	0.0005	0.000495159	7.59893e-06	0.000490373	0.990318	0.525572	0.302906	0	0
GB-unrel	poly = 2%	Regenie	0.05	0.0499445	0.000118241	0.0499317	0.998889	0.639543	0.371085	0	0
GB-rel-ukb	poly = 2%	BOLT-LMM	0.0005	0.000473831	6.34578e-06	0.000481027	0.947662	7.81305e-05	0.725648	0	1
GB-rel-ukb	poly = 2%	BOLT-LMM	0.05	0.0491388	0.000130441	0.0490354	0.982776	2.09625e-09	0.0284815	0	1
GB-rel-ukb	poly = 2%	BOLT-LMM-Inf	0.0005	0.000497921	9.21909e-06	0.000494715	0.995843	0.822087	0.375961	0	0
GB-rel-ukb	poly = 2%	BOLT-LMM-Inf	0.05	0.0494438	0.000117097	0.0494949	0.988877	6.97442e-06	0.261562	0	1
GB-rel-ukb	poly = 2%	FastGWA	0.0005	0.000494295	8.42279e-06	0.000493745	0.988591	0.499822	0.223838	0	0
GB-rel-ukb	poly = 2%	FastGWA	0.05	0.0498101	0.000120387	0.0498544	0.996201	0.11784	0.356795	0	0
GB-rel-ukb	poly = 2%	LR	0.0005	0.000502145	8.28285e-06	0.000498625	1.00429	0.796196	0.623729	0	0
GB-rel-ukb	poly = 2%	LR	0.05	0.0499173	0.000122059	0.0499075	0.998346	0.499591	0.185177	0	0
GB-rel-ukb	poly = 2%	Quickdraws	0.0005	0.000505018	6.89889e-06	0.000508697	1.01004	0.473163	0.524989	0	0
GB-rel-ukb	poly = 2%	Quickdraws	0.05	0.0497997	0.000149106	0.0497682	0.995994	0.186639	0.573348	0	0
GB-rel-ukb	poly = 2%	Regenie	0.0005	0.000492709	7.36929e-06	0.000480549	0.985419	0.324942	0.117901	0	0
GB-rel-ukb	poly = 2%	Regenie	0.05	0.0497531	0.000120728	0.0495946	0.995063	0.0435554	0.0605946	0	0

## Sheet: binary traits
Supplementary Table 1(b). Complete list of False Positive Rates (FPRs) in binary trait simulations.
Sim. type describes the population and relatedness structure used in the simulation, one of EUR, GB-rel, and GB-unrel; Prevalence is varied from 0.001 to 0.3, polygenicty is varied from 0.25% to 2%. We report the Mean FPR, standard error (FPR S.E.), Median FPR, Mean ratio of observed FPR vs FPR threshold, two-sided t-test p-value, Shapiro-Wilk p-value (to test normality), and binary values reflec…
Sim. type	Prevalence/polygenicity	GWAS Method	FPR thresh.	Mean FPR	FPR S.E.	Median FPR	Ratio	T-test p-value	Shapiro p-value	Inflated t-test	Deflated t-test
EUR	prev=0.001	BOLT-LMM	0.0005	0.00263954	1.99186e-05	0.00262805	5.27908	0	1	1	0
EUR	prev=0.001	BOLT-LMM	0.05	0.0463299	0.000114131	0.0461864	0.926598	0	1	0	1
EUR	prev=0.001	BOLT-LMM-Inf	0.0005	0.0026393	1.99168e-05	0.00262805	5.2786	0	1	1	0
EUR	prev=0.001	BOLT-LMM-Inf	0.05	0.0463276	0.000113717	0.0461864	0.926552	0	1	0	1
EUR	prev=0.001	FastGWA	0.0005	0.000427198	8.35704e-06	0.000424135	0.854396	7.52527e-14	0.715993	0	1
EUR	prev=0.001	FastGWA	0.05	0.0463938	0.000115687	0.0462602	0.927877	1.15409e-52	0.158904	0	1
EUR	prev=0.001	Quickdraws	0.0005	0.000164517	1.78468e-05	0.000146681	0.329035	6.19964e-34	0.00360326	0	1
EUR	prev=0.001	Quickdraws	0.05	0.026792	0.00126769	0.0316342	0.53584	4.6451e-33	4.47971e-05	0	1
EUR	prev=0.001	Regenie	0.0005	0.000264128	6.47674e-06	0.000268359	0.528256	9.20572e-59	0.686973	0	1
EUR	prev=0.001	Regenie	0.05	0.0467916	0.000114981	0.0466651	0.935831	2.00529e-48	0.0330075	0	1
EUR	prev=0.001	Saige	0.0005	0.000427955	8.23223e-06	0.000417297	0.855909	6.16234e-14	0.380013	0	1
EUR	prev=0.001	Saige	0.05	0.0464401	0.000115235	0.0463337	0.928802	2.57114e-52	0.0958525	0	1
EUR	prev=0.01	BOLT-LMM	0.0005	0.00102533	1.26473e-05	0.00101094	2.05066	5.06915e-64	0.0300684	1	0
EUR	prev=0.01	BOLT-LMM	0.05	0.0491445	0.00011287	0.049139	0.98289	1.98053e-11	0.0643518	0	1
EUR	prev=0.01	BOLT-LMM-Inf	0.0005	0.00102588	1.2569e-05	0.00101289	2.05176	2.58481e-64	0.0407808	1	0
EUR	prev=0.01	BOLT-LMM-Inf	0.05	0.0491367	0.000112801	0.0491273	0.982734	1.38236e-11	0.0582565	0	1
EUR	prev=0.01	FastGWA	0.0005	0.000485399	1.16022e-05	0.000469297	0.970798	0.211206	6.22902e-05	0	0
EUR	prev=0.01	FastGWA	0.05	0.0494078	0.000113061	0.0494451	0.988156	9.29262e-07	0.159047	0	1
EUR	prev=0.01	Quickdraws	0.0005	0.000222564	2.87871e-05	0.000199486	0.445128	1.20255e-15	4.19489e-05	0	1
EUR	prev=0.01	Quickdraws	0.05	0.0358426	0.00128134	0.0406247	0.716853	1.12978e-18	3.27743e-05	0	1
EUR	prev=0.01	Regenie	0.0005	0.000405555	6.94006e-06	0.000403518	0.81111	2.58845e-24	0.588662	0	1
EUR	prev=0.01	Regenie	0.05	0.0478666	0.000133119	0.0478913	0.957331	3.90585e-29	0.3094	0	1
EUR	prev=0.01	Saige	0.0005	0.000459079	8.72155e-06	0.000462357	0.918157	0	1	0	1
EUR	prev=0.01	Saige	0.05	0.0486014	0.000109488	0.0485945	0.972028	0	1	0	1
EUR	prev=0.1	BOLT-LMM	0.0005	0.000555566	7.51417e-06	0.000557287	1.11113	4.84028e-11	0.749407	1	0
EUR	prev=0.1	BOLT-LMM	0.05	0.0494872	0.000114571	0.0495262	0.989744	2.05494e-05	0.730201	0	1
EUR	prev=0.1	BOLT-LMM-Inf	0.0005	0.000560885	7.66281e-06	0.000563153	1.12177	3.31447e-12	0.653673	1	0
EUR	prev=0.1	BOLT-LMM-Inf	0.05	0.0494963	0.000114904	0.0494108	0.989927	2.93778e-05	0.321922	0	1
EUR	prev=0.1	FastGWA	0.0005	0.000498594	7.83506e-06	0.000488933	0.997188	0.857962	0.14159	0	0
EUR	prev=0.1	FastGWA	0.05	0.0498918	0.000119688	0.0499635	0.997837	0.368402	0.125012	0	0
EUR	prev=0.1	Quickdraws	0.0005	0.000425101	1.23684e-05	0.000430264	0.850202	3.40095e-08	0.086041	0	1
EUR	prev=0.1	Quickdraws	0.05	0.0483299	0.000307256	0.0484438	0.966598	5.05807e-07	0.736769	0	1
EUR	prev=0.1	Regenie	0.0005	0.000527786	8.88513e-06	0.000532801	1.05557	0.00232326	0.843621	0	0
EUR	prev=0.1	Regenie	0.05	0.0510016	0.000154451	0.0508531	1.02003	3.6148e-09	0.143662	1	0
EUR	prev=0.1	Saige	0.0005	0.000407423	7.0764e-06	0.000407501	0.814846	3.17125e-23	0.0657993	0	1
EUR	prev=0.1	Saige	0.05	0.0465192	0.000102459	0.0465609	0.930385	5.10681e-56	0.243443	0	1
EUR	prev=0.3	BOLT-LMM	0.0005	0.000502458	7.82974e-06	0.00049667	1.00492	0.754247	0.0640857	0	0
EUR	prev=0.3	BOLT-LMM	0.05	0.0498815	0.000131108	0.0499095	0.997629	0.368154	0.0186997	0	0
EUR	prev=0.3	BOLT-LMM-Inf	0.0005	0.000496514	7.488e-06	0.000492759	0.993027	0.64253	0.01004	0	0
EUR	prev=0.3	BOLT-LMM-Inf	0.05	0.0499777	0.000125358	0.0499603	0.999555	0.859473	0.0274821	0	0
EUR	prev=0.3	FastGWA	0.0005	0.000500479	8.17262e-06	0.000500715	1.00096	0.953371	3.54636e-05	0	0
EUR	prev=0.3	FastGWA	0.05	0.0504807	0.00013149	0.0504465	1.00961	0.00041467	0.0235311	0	0
EUR	prev=0.3	Quickdraws	0.0005	0.000471022	1.234e-05	0.000467423	0.942043	0.022151	0.115991	0	0
EUR	prev=0.3	Quickdraws	0.05	0.0499069	0.000342868	0.0500201	0.998139	0.788747	0.0201977	0	0
EUR	prev=0.3	Regenie	0.0005	0.000553251	8.67555e-06	0.000552389	1.1065	1.77964e-08	0.00301089	1	0
EUR	prev=0.3	Regenie	0.05	0.0517624	0.000167667	0.0517522	1.03525	9.42104e-18	0.0121569	1	0
EUR	prev=0.3	Saige	0.0005	0.000359071	5.89819e-06	0.000360482	0.718142	1.16453e-42	0.0282881	0	1
EUR	prev=0.3	Saige	0.05	0.0448294	0.000105315	0.0447154	0.896589	8.18265e-71	0.0104071	0	1
GB-rel	prev=0.001	BOLT-LMM	0.0005	0.00259036	2.00268e-05	0.00255765	5.18071	0	1	1	0
GB-rel	prev=0.001	BOLT-LMM	0.05	0.0463025	0.00014094	0.0460495	0.926049	0	1	0	1
GB-rel	prev=0.001	BOLT-LMM-Inf	0.0005	0.00259019	1.99629e-05	0.00256157	5.18038	0	1	1	0
GB-rel	prev=0.001	BOLT-LMM-Inf	0.05	0.0462993	0.000140603	0.0460495	0.925986	0	1	0	1
GB-rel	prev=0.001	FastGWA	0.0005	0.000420591	7.87309e-06	0.000422952	0.841183	7.87136e-17	0.000308513	0	1
GB-rel	prev=0.001	FastGWA	0.05	0.0464869	0.000115012	0.0465031	0.929739	7.02682e-52	0.954054	0	1
GB-rel	prev=0.001	Quickdraws	0.0005	0.000221389	8.87111e-06	0.00021912	0.442778	1.45496e-52	1.35161e-05	0	1
GB-rel	prev=0.001	Quickdraws	0.05	0.0345571	0.00101732	0.0357772	0.691143	3.52007e-27	2.56987e-13	0	1
GB-rel	prev=0.001	Regenie	0.0005	8.09867e-05	4.28397e-06	7.61786e-05	0.161973	0	1	0	1
GB-rel	prev=0.001	Regenie	0.05	0.0282769	0.000176271	0.0284029	0.565537	0	1	0	1
GB-rel	prev=0.001	Saige	0.0005	0.000443393	1.62585e-05	0.000431698	0.886785	0.0007458	0.000256345	0	0
GB-rel	prev=0.001	Saige	0.05	0.0459107	0.000418943	0.0464742	0.918214	3.99789e-16	2.67573e-12	0	1
GB-rel	prev=0.01	BOLT-LMM	0.0005	0.00104387	1.07429e-05	0.00103831	2.08773	4.53346e-72	0.96468	1	0
GB-rel	prev=0.01	BOLT-LMM	0.05	0.049106	0.000115257	0.0491742	0.982119	8.3402e-12	0.68374	0	1
GB-rel	prev=0.01	BOLT-LMM-Inf	0.0005	0.0010434	1.06309e-05	0.00104027	2.0868	1.82675e-72	0.941434	1	0
GB-rel	prev=0.01	BOLT-LMM-Inf	0.05	0.0491045	0.000115401	0.0491566	0.982089	8.21008e-12	0.745918	0	1
GB-rel	prev=0.01	FastGWA	0.0005	0.00047945	7.77762e-06	0.000476067	0.958901	0.00959082	0.0131334	0	0
GB-rel	prev=0.01	FastGWA	0.05	0.0492314	0.000114217	0.0492867	0.984629	1.15797e-09	0.419738	0	1
GB-rel	prev=0.01	Quickdraws	0.0005	0.000427284	8.97537e-06	0.000434327	0.854567	2.29558e-12	0.465717	0	1
GB-rel	prev=0.01	Quickdraws	0.05	0.0469065	0.000166125	0.0469464	0.93813	1.27422e-33	0.0244145	0	1
GB-rel	prev=0.01	Regenie	0.0005	0.000412506	7.36181e-06	0.000411957	0.825012	1.05469e-20	0.677802	0	1
GB-rel	prev=0.01	Regenie	0.05	0.0461232	0.000141516	0.0459783	0.922465	9.96492e-48	0.871255	0	1
GB-rel	prev=0.01	Saige	0.0005	0.000621566	1.70683e-05	0.000625962	1.24313	1.79334e-10	0.0351838	1	0
GB-rel	prev=0.01	Saige	0.05	0.049462	0.000109413	0.0494588	0.989241	3.53697e-06	0.771686	0	1
GB-rel	prev=0.1	BOLT-LMM	0.0005	0.000562371	9.24179e-06	0.000553376	1.12474	1.05442e-09	0.224428	1	0
GB-rel	prev=0.1	BOLT-LMM	0.05	0.0494718	0.000117454	0.0494695	0.989437	1.89625e-05	0.667375	0	1
GB-rel	prev=0.1	BOLT-LMM-Inf	0.0005	0.000566673	9.15236e-06	0.000563153	1.13335	8.22807e-11	0.27305	1	0
GB-rel	prev=0.1	BOLT-LMM-Inf	0.05	0.049476	0.000120192	0.0495027	0.98952	3.21668e-05	0.754657	0	1
GB-rel	prev=0.1	FastGWA	0.0005	0.000499595	8.88022e-06	0.000483936	0.99919	0.963694	0.0636759	0	0
GB-rel	prev=0.1	FastGWA	0.05	0.0497524	0.000143013	0.0498355	0.995047	0.086501	0.929318	0	0
GB-rel	prev=0.1	Quickdraws	0.0005	0.000491298	8.59059e-06	0.00048715	0.982596	0.318422	0.537326	0	0
GB-rel	prev=0.1	Quickdraws	0.05	0.0493951	0.000158138	0.049435	0.987901	0.000263147	0.447042	0	0
GB-rel	prev=0.1	Regenie	0.0005	0.000519694	9.00288e-06	0.000515927	1.03939	0.0310864	0.340397	0	0
GB-rel	prev=0.1	Regenie	0.05	0.050565	0.000150614	0.0504726	1.0113	0.000297888	0.566491	0	0
GB-rel	prev=0.1	Saige	0.0005	0.000545273	8.53245e-06	0.000525886	1.09055	6.96392e-07	0.0234943	1	0
GB-rel	prev=0.1	Saige	0.05	0.049766	0.000133311	0.0498101	0.99532	0.0823599	0.968498	0	0
GB-rel	prev=0.3	BOLT-LMM	0.0005	0.000511296	7.70644e-06	0.000500581	1.02259	0.145897	0.0212168	0	0
GB-rel	prev=0.3	BOLT-LMM	0.05	0.04981	0.000135193	0.0497961	0.996199	0.163009	0.916931	0	0
GB-rel	prev=0.3	BOLT-LMM-Inf	0.0005	0.000518883	8.16936e-06	0.000514269	1.03777	0.0229012	0.0291343	0	0
GB-rel	prev=0.3	BOLT-LMM-Inf	0.05	0.0498982	0.000135398	0.0498332	0.997964	0.45395	0.804944	0	0
GB-rel	prev=0.3	FastGWA	0.0005	0.000491805	7.36194e-06	0.000478034	0.983609	0.268339	0.0171586	0	0
GB-rel	prev=0.3	FastGWA	0.05	0.0501242	0.000150542	0.0502428	1.00248	0.411178	0.244306	0	0
GB-rel	prev=0.3	Quickdraws	0.0005	0.00050601	9.06461e-06	0.000496932	1.01202	0.513125	0.119308	0	0
GB-rel	prev=0.3	Quickdraws	0.05	0.0498011	0.000197651	0.049703	0.996021	0.321532	0.713724	0	0
GB-rel	prev=0.3	Regenie	0.0005	0.000549982	8.86892e-06	0.000537506	1.09996	1.67656e-07	0.0239816	1	0
GB-rel	prev=0.3	Regenie	0.05	0.0514435	0.000164027	0.0515672	1.02887	4.82932e-14	0.290343	1	0
GB-rel	prev=0.3	Saige	0.0005	0.000510267	7.34381e-06	0.000508226	1.02053	0.165273	0.134067	0	0
GB-rel	prev=0.3	Saige	0.05	0.0503254	0.000137739	0.0504242	1.00651	0.0201234	0.72659	0	0
GB-unrel	poly=2%	FastGWA	0.0005	0.000511469	9.2067e-06	0.000509502	1.02294	0.215848	0.41593	0	0
GB-unrel	poly=2%	FastGWA	0.05	0.0498988	0.000128057	0.0498446	0.997976	0.431311	0.00608955	0	0
GB-unrel	poly=2%	Quickdraws	0.0005	0.000515728	8.28513e-06	0.000506728	1.03146	0.0631778	0.104353	0	0
GB-unrel	poly=2%	Quickdraws	0.05	0.0494738	0.000133172	0.0494833	0.989476	0.000169269	0.0044034	0	0
GB-unrel	poly=2%	Regenie	0.0005	0.000551111	8.50368e-06	0.000541113	1.10222	3.16953e-08	0.143476	1	0
GB-unrel	poly=2%	Regenie	0.05	0.0511263	0.000128618	0.0511168	1.02253	5.99271e-14	0.139963	1	0
GB-unrel	poly=2%	Saige	0.0005	0.000515241	9.20552e-06	0.000512102	1.03048	0.100985	0.565436	0	0
GB-unrel	poly=2%	Saige	0.05	0.0498849	0.000126703	0.0497602	0.997697	0.365741	0.00474689	0	0
GB-unrel	poly=0.25%	FastGWA	0.0005	0.000492033	7.49992e-06	0.000485895	0.984066	0.290714	0.0434305	0	0
GB-unrel	poly=0.25%	FastGWA	0.05	0.0498013	0.000102814	0.049823	0.996026	0.0561875	0.597341	0	0
GB-unrel	poly=0.25%	Quickdraws	0.0005	0.000513067	7.93676e-06	0.000506728	1.02613	0.106336	0.776531	0	0
GB-unrel	poly=0.25%	Quickdraws	0.05	0.0489511	0.000132605	0.04891	0.979023	5.83139e-12	0.14087	0	1
GB-unrel	poly=0.25%	Regenie	0.0005	0.000547805	9.52907e-06	0.000549218	1.09561	2.34489e-06	0.654255	1	0
GB-unrel	poly=0.25%	Regenie	0.05	0.0516851	0.000173971	0.0516343	1.0337	5.8155e-16	0.243141	1	0
GB-unrel	poly=0.25%	Saige	0.0005	0.000494914	7.55171e-06	0.000482671	0.989829	0.502246	0.00945879	0	0
GB-unrel	poly=0.25%	Saige	0.05	0.049806	0.000103391	0.0497897	0.99612	0.0635662	0.765372	0	0
GB-unrel	poly=0.5%	FastGWA	0.0005	0.000491246	8.42331e-06	0.000485895	0.982492	0.301243	0.0866699	0	0
GB-unrel	poly=0.5%	FastGWA	0.05	0.0498646	0.000109465	0.0498702	0.997292	0.218999	0.625874	0	0
GB-unrel	poly=0.5%	Quickdraws	0.0005	0.000508841	8.5614e-06	0.000510641	1.01768	0.309147	0.0470882	0	0
GB-unrel	poly=0.5%	Quickdraws	0.05	0.0491638	0.000115001	0.049225	0.983275	1.24524e-10	0.208236	0	1
GB-unrel	poly=0.5%	Regenie	0.0005	0.00053384	9.29283e-06	0.000527641	1.06768	0.000435323	0.894998	0	0
GB-unrel	poly=0.5%	Regenie	0.05	0.0512401	0.000143628	0.0511106	1.0248	1.10692e-13	0.0102885	1	0
GB-unrel	poly=0.5%	Saige	0.0005	0.000491932	8.12745e-06	0.000486595	0.983864	0.323305	0.086094	0	0
GB-unrel	poly=0.5%	Saige	0.05	0.0498479	0.000110113	0.0499113	0.996958	0.170327	0.472699	0	0
GB-unrel	poly=1%	FastGWA	0.0005	0.000510052	1.79441e-05	0.000491797	1.0201	0.57662	1.30935e-10	0	0
GB-unrel	poly=1%	FastGWA	0.05	0.0501532	0.000168337	0.0499764	1.00306	0.365001	4.67892e-05	0	0
GB-unrel	poly=1%	Quickdraws	0.0005	0.000518154	1.82494e-05	0.000508685	1.03631	0.327154	4.27595e-11	0	0
GB-unrel	poly=1%	Quickdraws	0.05	0.0496443	0.000172407	0.049587	0.992885	0.0437818	3.46631e-05	0	0
GB-unrel	poly=1%	Regenie	0.0005	0.000551538	1.56587e-05	0.000537545	1.10308	0.00138694	1.29906e-08	0	0
GB-unrel	poly=1%	Regenie	0.05	0.0514815	0.00019138	0.0513267	1.02963	9.00102e-12	1.62513e-05	1	0
GB-unrel	poly=1%	Saige	0.0005	0.00051171	1.77654e-05	0.000486595	1.02342	0.51136	1.77693e-10	0	0
GB-unrel	poly=1%	Saige	0.05	0.0501691	0.000165379	0.0499996	1.00338	0.308974	2.88713e-05	0	0
GB-unrel	prev=0.001	BOLT-LMM	0.0005	0.00259234	1.92151e-05	0.00258699	5.18468	0	1	1	0
GB-unrel	prev=0.001	BOLT-LMM	0.05	0.0463235	0.000102552	0.0463878	0.926471	0	1	0	1
GB-unrel	prev=0.001	BOLT-LMM-Inf	0.0005	0.00259243	1.92174e-05	0.00258699	5.18485	0	1	1	0
GB-unrel	prev=0.001	BOLT-LMM-Inf	0.05	0.046324	0.000102826	0.0463858	0.926479	0	1	0	1
GB-unrel	prev=0.001	FastGWA	0.0005	0.000434276	9.53962e-06	0.000428847	0.868553	5.42776e-10	0.0204483	0	1
GB-unrel	prev=0.001	FastGWA	0.05	0.0464768	0.000130719	0.0465181	0.929535	4.07523e-47	0.230637	0	1
GB-unrel	prev=0.001	Quickdraws	0.0005	0.000313115	7.49124e-06	0.00031108	0.62623	7.2107e-44	0.181878	0	1
GB-unrel	prev=0.001	Quickdraws	0.05	0.0394721	0.000189013	0.0395894	0.789443	1.39243e-75	0.881966	0	1
GB-unrel	prev=0.001	Regenie	0.0005	8.798e-05	4.0365e-06	8.45132e-05	0.17596	0	1	0	1
GB-unrel	prev=0.001	Regenie	0.05	0.0283333	0.000215161	0.0281364	0.566665	0	1	0	1
GB-unrel	prev=0.001	Saige	0.0005	0.000448395	1.18636e-05	0.000435581	0.896789	0	1	0	1
GB-unrel	prev=0.001	Saige	0.05	0.0464279	0.000113527	0.0465287	0.928557	0	1	0	1
GB-unrel	prev=0.01	BOLT-LMM	0.0005	0.00105255	8.49274e-06	0.00105982	2.1051	1.93832e-82	0.34016	1	0
GB-unrel	prev=0.01	BOLT-LMM	0.05	0.0492108	0.000118151	0.0491879	0.984215	1.45723e-09	0.162307	0	1
GB-unrel	prev=0.01	BOLT-LMM-Inf	0.0005	0.00105357	8.50889e-06	0.00105787	2.10713	1.9497e-82	0.335715	1	0
GB-unrel	prev=0.01	BOLT-LMM-Inf	0.05	0.0492079	0.00011817	0.0491762	0.984159	1.3097e-09	0.156767	0	1
GB-unrel	prev=0.01	FastGWA	0.0005	0.000485502	7.08009e-06	0.000491797	0.971004	0.0432609	0.482317	0	0
GB-unrel	prev=0.01	FastGWA	0.05	0.0494674	0.000115768	0.0494669	0.989347	1.26023e-05	0.453156	0	1
GB-unrel	prev=0.01	Quickdraws	0.0005	0.000449677	6.99695e-06	0.000448034	0.899355	1.81519e-10	0.777589	0	1
GB-unrel	prev=0.01	Quickdraws	0.05	0.048145	0.000145648	0.0483172	0.9629	3.10971e-22	0.464663	0	1
GB-unrel	prev=0.01	Regenie	0.0005	0.000411594	6.27491e-06	0.000404194	0.823187	2.70011e-25	0.275661	0	1
GB-unrel	prev=0.01	Regenie	0.05	0.0464221	0.000128689	0.0462347	0.928443	2.75738e-48	0.231052	0	1
GB-unrel	prev=0.01	Saige	0.0005	0.00051948	1.02224e-05	0.000517988	1.03896	0.0596376	0.324742	0	0
GB-unrel	prev=0.01	Saige	0.05	0.0496047	0.000115087	0.0496249	0.992094	0.000870391	0.276642	0	0
GB-unrel	prev=0.1	BOLT-LMM	0.0005	0.000568785	8.80749e-06	0.000563153	1.13757	6.44286e-12	0.339302	1	0
GB-unrel	prev=0.1	BOLT-LMM	0.05	0.049214	0.000125808	0.0491488	0.984279	1.0785e-08	0.245751	0	1
GB-unrel	prev=0.1	BOLT-LMM-Inf	0.0005	0.000567846	8.83215e-06	0.000567064	1.13569	1.20377e-11	0.765578	1	0
GB-unrel	prev=0.1	BOLT-LMM-Inf	0.05	0.0492356	0.00012753	0.049098	0.984711	3.40998e-08	0.0897937	0	1
GB-unrel	prev=0.1	FastGWA	0.0005	0.000508321	8.35704e-06	0.000501633	1.01664	0.321842	0.885339	0	0
GB-unrel	prev=0.1	FastGWA	0.05	0.049743	0.000125281	0.0496577	0.99486	0.0429027	0.138446	0	0
GB-unrel	prev=0.1	Quickdraws	0.0005	0.000501955	8.53853e-06	0.000491076	1.00391	0.821202	0.296744	0	0
GB-unrel	prev=0.1	Quickdraws	0.05	0.0493893	0.000129911	0.0492348	0.987786	1.02282e-05	0.0411796	0	1
GB-unrel	prev=0.1	Regenie	0.0005	0.000540694	1.10072e-05	0.000545539	1.08139	0.000359673	0.824604	0	0
GB-unrel	prev=0.1	Regenie	0.05	0.0507533	0.000169303	0.0507815	1.01507	2.27637e-05	0.757425	1	0
GB-unrel	prev=0.1	Saige	0.0005	0.000507158	8.16587e-06	0.00050033	1.01432	0.382884	0.860954	0	0
GB-unrel	prev=0.1	Saige	0.05	0.0497319	0.000127443	0.0496602	0.994638	0.037968	0.101749	0	0
GB-unrel	prev=0.3	BOLT-LMM	0.0005	0.000500581	8.42409e-06	0.00049667	1.00116	0.945178	0.13595	0	0
GB-unrel	prev=0.3	BOLT-LMM	0.05	0.0493557	0.000135525	0.0492974	0.987114	6.8457e-06	0.00081987	0	1
GB-unrel	prev=0.3	BOLT-LMM-Inf	0.0005	0.000511296	8.77245e-06	0.000498625	1.02259	0.200882	0.163278	0	0
GB-unrel	prev=0.3	BOLT-LMM-Inf	0.05	0.0494575	0.00013523	0.0494265	0.989151	0.000117993	0.00145006	0	1
GB-unrel	prev=0.3	FastGWA	0.0005	0.000512177	9.23664e-06	0.000513436	1.02435	0.190468	0.471743	0	0
GB-unrel	prev=0.3	FastGWA	0.05	0.0498904	0.00012925	0.0498131	0.997808	0.398472	0.00598135	0	0
GB-unrel	prev=0.3	Quickdraws	0.0005	0.00051565	8.24236e-06	0.000506728	1.0313	0.0631292	0.115054	0	0
GB-unrel	prev=0.3	Quickdraws	0.05	0.0494731	0.00013319	0.0494735	0.989462	0.000166447	0.00467212	0	0
GB-unrel	prev=0.3	Regenie	0.0005	0.000554004	8.13317e-06	0.000543333	1.10801	1.75706e-09	0.176324	1	0
GB-unrel	prev=0.3	Regenie	0.05	0.0511719	0.000122348	0.0511773	1.02344	9.96669e-16	0.146952	1	0
GB-unrel	prev=0.3	Saige	0.0005	0.000515241	9.20552e-06	0.000512102	1.03048	0.100985	0.565436	0	0
GB-unrel	prev=0.3	Saige	0.05	0.0498849	0.000126703	0.0497602	0.997697	0.365741	0.00474689	0	0
GB-rel-ukb	prev=0.001	FastGWA	0.0005	0.000424109	8.03842e-06	0.000413093	0.848218	1.97834e-15	0.00336649	0	1
GB-rel-ukb	prev=0.001	FastGWA	0.05	0.0461964	0.000143918	0.0461209	0.923928	2.21518e-46	0.705749	0	1
GB-rel-ukb	prev=0.001	Quickdraws	0.0005	0.000250994	1.66284e-05	0.000222915	0.501989	4.4793e-27	3.91334e-05	0	1
GB-rel-ukb	prev=0.001	Quickdraws	0.05	0.0363375	0.00080694	0.0358893	0.726751	7.38983e-31	1.22275e-05	0	1
GB-rel-ukb	prev=0.001	Regenie	0.0005	9.13698e-05	3.88248e-06	9.03699e-05	0.18274	0	1	0	1
GB-rel-ukb	prev=0.001	Regenie	0.05	0.0281277	0.000209616	0.0283451	0.562555	0	1	0	1
GB-rel-ukb	prev=0.001	Saige	0.0005	0.000628784	0.000169287	0.00043949	1.25757	0.448637	2.81222e-15	0	0
GB-rel-ukb	prev=0.001	Saige	0.05	0.048598	0.00233737	0.0463917	0.97196	0.550007	2.59844e-15	0	0
GB-rel-ukb	prev=0.01	FastGWA	0.0005	0.000476434	8.23122e-06	0.000478008	0.952868	0.00513243	0.666601	0	0
GB-rel-ukb	prev=0.01	FastGWA	0.05	0.049209	0.000121429	0.0491797	0.98418	3.15784e-09	0.0192181	0	1
GB-rel-ukb	prev=0.01	Quickdraws	0.0005	0.000455059	1.00126e-05	0.000465384	0.910118	1.95811e-05	0.000338313	0	1
GB-rel-ukb	prev=0.01	Quickdraws	0.05	0.0479919	0.000247533	0.0478328	0.959839	1.46002e-12	6.23847e-08	0	1
GB-rel-ukb	prev=0.01	Regenie	0.0005	0.000399129	8.10751e-06	0.000403346	0.798258	6.97336e-22	0.194565	0	1
GB-rel-ukb	prev=0.01	Regenie	0.05	0.0460334	0.000181531	0.0459998	0.920668	1.88127e-39	0.144567	0	1
GB-rel-ukb	prev=0.01	Saige	0.0005	0.000555562	1.79978e-05	0.000514046	1.11112	0.00262814	6.03954e-05	0	0
GB-rel-ukb	prev=0.01	Saige	0.05	0.0493705	0.000127148	0.0493857	0.987411	3.08155e-06	0.0898659	0	1
GB-rel-ukb	prev=0.1	FastGWA	0.0005	0.000498859	7.49169e-06	0.000493745	0.997718	0.87927	0.875011	0	0
GB-rel-ukb	prev=0.1	FastGWA	0.05	0.0496772	0.000148593	0.0495948	0.993543	0.0322171	0.0691511	0	0
GB-rel-ukb	prev=0.1	Quickdraws	0.0005	0.000500894	9.62873e-06	0.000506447	1.00179	0.926246	0.00120957	0	0
GB-rel-ukb	prev=0.1	Quickdraws	0.05	0.0488095	0.000301054	0.0489983	0.97619	0.000145056	2.07436e-10	0	0
GB-rel-ukb	prev=0.1	Regenie	0.0005	0.000527787	8.09357e-06	0.000523914	1.05557	0.000875223	0.495206	0	0
GB-rel-ukb	prev=0.1	Regenie	0.05	0.0506358	0.000182642	0.0505853	1.01272	0.000747216	0.653524	0	0
GB-rel-ukb	prev=0.1	Saige	0.0005	0.00050557	7.42023e-06	0.000506198	1.01114	0.45465	0.710661	0	0
GB-rel-ukb	prev=0.1	Saige	0.05	0.0497924	0.000148505	0.0496506	0.995848	0.165249	0.116211	0	0
GB-rel-ukb	prev=0.3	FastGWA	0.0005	0.000496341	8.81609e-06	0.00048981	0.992682	0.679037	0.0427172	0	0
GB-rel-ukb	prev=0.3	FastGWA	0.05	0.0498215	0.000100337	0.0497639	0.996429	0.0782816	0.204763	0	0
GB-rel-ukb	prev=0.3	Quickdraws	0.0005	0.000495184	9.74796e-06	0.000494715	0.990368	0.622365	0.0169231	0	0
GB-rel-ukb	prev=0.3	Quickdraws	0.05	0.049227	0.00014608	0.0491273	0.984541	7.41037e-07	0.735614	0	1
GB-rel-ukb	prev=0.3	Regenie	0.0005	0.000542137	1.1e-05	0.00053743	1.08427	0.000225546	0.0944996	0	0
GB-rel-ukb	prev=0.3	Regenie	0.05	0.0510475	0.000103519	0.050997	1.02095	6.67635e-17	0.00190144	1	0
GB-rel-ukb	prev=0.3	Saige	0.0005	0.00050557	9.03575e-06	0.000494426	1.01114	0.539023	0.0879677	0	0
GB-rel-ukb	prev=0.3	Saige	0.05	0.0499875	9.90197e-05	0.0499429	0.99975	0.899662	0.188187	0	0

## Sheet: n=405k sims
Supplementary Table 1(c). Complete list of False Positive Rates (FPRs) in quantiative trait simulations with Mixture of Gaussian, Laplace, or Gaussian distributed effects.
Sim. type describes the population and relatedness structure used in the simulation and is set to GB-rel-ukb; Polygenicty is varied from 1% to 10% for quantitative traits, Prevalence is varied from 0.001 to 0.3 for binary traits (fixing the polygenicity to 2%). We report the Mean FPR, standard error (FPR S.E.), Median FPR, Mean ratio of observed FPR vs FPR threshold, two-sided t-test p-value, Sha…
Sim. type	Polygenicity	Method	FPR thresh.	Mean FPR	FPR S.E.	Median FPR	Ratio	T-test p-value	Shapiro p-value	Inflated t-test	Deflated t-test
GB-rel-ukb	poly = 1%	BOLT-LMM	0.0005	0.000341342	6.4196e-06	0.000328514	0.682683	1.58972e-43	0.0179334	0	1
GB-rel-ukb	poly = 1%	BOLT-LMM	0.05	0.0433641	0.000127256	0.0433912	0.867281	7.18264e-73	0.828631	0	1
GB-rel-ukb	poly = 1%	BOLT-LMM-Inf	0.0005	0.000551434	1.11003e-05	0.000543612	1.10287	1.3312e-05	2.28053e-07	1	0
GB-rel-ukb	poly = 1%	BOLT-LMM-Inf	0.05	0.0513101	0.000112668	0.0512482	1.0262	6.61943e-20	0.843926	1	0
GB-rel-ukb	poly = 1%	FastGWA	0.0005	0.000498948	7.46446e-06	0.000493444	0.997896	0.889352	0.612802	0	0
GB-rel-ukb	poly = 1%	FastGWA	0.05	0.0500442	0.00012037	0.0499636	1.00088	0.717287	0.0329087	0	0
GB-rel-ukb	poly = 1%	Quickdraws	0.0005	0.000518504	9.76442e-06	0.000500592	1.03701	0.0636272	0.406328	0	0
GB-rel-ukb	poly = 1%	Quickdraws	0.05	0.0503432	0.000224728	0.0502196	1.00686	0.133818	0.242491	0	0
GB-rel-ukb	poly = 1%	Regenie	0.0005	0.000513926	8.43117e-06	0.000506572	1.02785	0.105235	0.608703	0	0
GB-rel-ukb	poly = 1%	Regenie	0.05	0.0502918	0.000118223	0.0502132	1.00584	0.0163326	0.065588	0	0
GB-rel-ukb	poly = 10%	BOLT-LMM	0.0005	0.000493005	7.59026e-06	0.000492771	0.986011	0.363869	0.670111	0	0
GB-rel-ukb	poly = 10%	BOLT-LMM	0.05	0.0489781	0.000127501	0.0489251	0.979563	3.5057e-12	0.264704	0	1
GB-rel-ukb	poly = 10%	BOLT-LMM-Inf	0.0005	0.000556909	7.10188e-06	0.000563167	1.11382	3.52959e-12	0.835242	1	0
GB-rel-ukb	poly = 10%	BOLT-LMM-Inf	0.05	0.0515153	0.000132047	0.0515102	1.03031	1.39272e-19	0.528625	1	0
GB-rel-ukb	poly = 10%	FastGWA	0.0005	0.000508621	8.39221e-06	0.000511137	1.01724	0.311714	0.298651	0	0
GB-rel-ukb	poly = 10%	FastGWA	0.05	0.050352	0.00011176	0.0503686	1.00704	0.00238978	0.889311	0	0
GB-rel-ukb	poly = 10%	Quickdraws	0.0005	0.000516784	8.29255e-06	0.000508414	1.03357	0.0478749	0.724619	0	0
GB-rel-ukb	poly = 10%	Quickdraws	0.05	0.0503623	0.000169241	0.0503408	1.00725	0.0365779	0.804163	0	0
GB-rel-ukb	poly = 10%	Regenie	0.0005	0.000527135	1.02094e-05	0.000521338	1.05427	0.00988417	0.199724	0	0
GB-rel-ukb	poly = 10%	Regenie	0.05	0.0504223	0.000160311	0.0502018	1.00845	0.0105457	0.0960421	0	0
GB-rel-ukb	poly = 2%	BOLT-LMM	0.0005	0.000376539	7.03527e-06	0.000371533	0.753079	1.10813e-31	0.0595608	0	1
GB-rel-ukb	poly = 2%	BOLT-LMM	0.05	0.0445062	0.000146466	0.0445684	0.890124	1.56067e-59	0.0357343	0	1
GB-rel-ukb	poly = 2%	BOLT-LMM-Inf	0.0005	0.000568798	1.16569e-05	0.000561211	1.1376	6.72068e-08	0.000167462	1	0
GB-rel-ukb	poly = 2%	BOLT-LMM-Inf	0.05	0.0515044	0.000160517	0.0515688	1.03009	4.46687e-15	0.508126	1	0
GB-rel-ukb	poly = 2%	FastGWA	0.0005	0.000537952	2.02829e-05	0.000507205	1.0759	0.0669898	5.32222e-11	0	0
GB-rel-ukb	poly = 2%	FastGWA	0.05	0.0502028	0.000142041	0.0500855	1.00406	0.160779	0.024825	0	0
GB-rel-ukb	poly = 2%	Quickdraws	0.0005	0.000531332	1.55214e-05	0.000508414	1.06266	0.0484501	3.14077e-07	0	0
GB-rel-ukb	poly = 2%	Quickdraws	0.05	0.0504022	0.000293946	0.0498715	1.00804	0.178647	3.40311e-05	0	0
GB-rel-ukb	poly = 2%	Regenie	0.0005	0.000522219	1.10725e-05	0.000510483	1.04444	0.0497719	6.2719e-05	0	0
GB-rel-ukb	poly = 2%	Regenie	0.05	0.0504426	0.000137192	0.0502856	1.00885	0.00189026	0.00347643	0	0
Sim. type	Prevalence/polygenicity	GWAS Method	FPR thresh.	Mean FPR	FPR S.E.	Median FPR	Ratio	T-test p-value	Shapiro p-value	Inflated t-test	Deflated t-test
GB-rel-ukb	prev=0.001	FastGWA	0.0005	0.00048503	7.06395e-06	0.000483614	0.970059	0.0384803	0.656173	0	0
GB-rel-ukb	prev=0.001	FastGWA	0.05	0.0495189	0.000129397	0.0495154	0.990377	0.000380235	0.929172	0	0
GB-rel-ukb	prev=0.001	Quickdraws	0.0005	0.000423157	9.14711e-06	0.000430197	0.846314	5.33671e-13	0.260446	0	1
GB-rel-ukb	prev=0.001	Quickdraws	0.05	0.046438	0.000161673	0.0462344	0.92876	2.18481e-39	0.156745	0	1
GB-rel-ukb	prev=0.001	Regenie	0.0005	0.00042732	8.87791e-06	0.000422469	0.854639	1.51852e-12	0.41736	0	1
GB-rel-ukb	prev=0.001	Regenie	0.05	0.0469721	0.000133537	0.0469938	0.939443	2.08149e-40	0.361249	0	1
GB-rel-ukb	prev=0.01	FastGWA	0.0005	0.000489512	8.69155e-06	0.00047575	0.979024	0.235136	0.000505942	0	0
GB-rel-ukb	prev=0.01	FastGWA	0.05	0.0497904	0.000120805	0.0497041	0.995808	0.0890225	0.779411	0	0
GB-rel-ukb	prev=0.01	Quickdraws	0.0005	0.000464847	8.93874e-06	0.000453662	0.929694	0.000180694	0.000422161	0	0
GB-rel-ukb	prev=0.01	Quickdraws	0.05	0.0493571	0.000164592	0.0491773	0.987142	0.000198439	0.0825577	0	0
GB-rel-ukb	prev=0.01	Regenie	0.0005	0.000486465	8.3347e-06	0.000479189	0.972931	0.111146	0.122117	0	0
GB-rel-ukb	prev=0.01	Regenie	0.05	0.0493744	0.000117767	0.0493076	0.987489	8.52133e-07	0.618289	0	1
GB-rel-ukb	prev=0.1	FastGWA	0.0005	0.00049887	1.32943e-05	0.00047575	0.997739	0.933089	3.01723e-09	0	0
GB-rel-ukb	prev=0.1	FastGWA	0.05	0.0501719	0.000147469	0.0501701	1.00344	0.251435	0.22645	0	0
GB-rel-ukb	prev=0.1	Quickdraws	0.0005	0.00051209	1.04901e-05	0.000504503	1.02418	0.256662	0.0596644	0	0
GB-rel-ukb	prev=0.1	Quickdraws	0.05	0.0500599	0.000193678	0.0497874	1.0012	0.760221	0.0202113	0	0
GB-rel-ukb	prev=0.1	Regenie	0.0005	0.000480128	1.14645e-05	0.000463542	0.960257	0.0893386	5.91042e-09	0	0
GB-rel-ukb	prev=0.1	Regenie	0.05	0.0488712	0.000134321	0.0486778	0.977425	5.26525e-13	0.406789	0	1
GB-rel-ukb	prev=0.3	FastGWA	0.0005	0.000486995	1.9512e-05	0.000471819	0.973991	0.510937	5.14515e-12	0	0
GB-rel-ukb	prev=0.3	FastGWA	0.05	0.0499498	0.000130398	0.0500108	0.998996	0.703896	0.456065	0	0
GB-rel-ukb	prev=0.3	Quickdraws	0.0005	0.000489407	1.20384e-05	0.000481038	0.978815	0.385851	0.164581	0	0
GB-rel-ukb	prev=0.3	Quickdraws	0.05	0.0496412	0.000226041	0.0493905	0.992824	0.119297	0.048437	0	0
GB-rel-ukb	prev=0.3	Regenie	0.0005	0.000514004	1.38681e-05	0.000492881	1.02801	0.319941	6.83572e-10	0	0
GB-rel-ukb	prev=0.3	Regenie	0.05	0.0495547	0.00014567	0.0496225	0.991094	0.00316267	0.667887	0	0

## Sheet: MoG sims
Supplementary Table 1(d). Complete list of False Positive Rates (FPRs) in quantiative trait simulations with Mixture of Gaussian, Laplace, or Gaussian distributed effects.
Sim. type describes the population and relatedness structure used in the simulation, one of EUR, GB-rel, and GB-unrel; Genetic effects follow a mixture of Gaussian, Laplace or Gaussian distribution (see Methods for details). We report the Mean FPR, standard error (FPR S.E.), Median FPR, Mean ratio of observed FPR vs FPR threshold, two-sided t-test p-value, Shapiro-Wilk p-value (to test normality)…
Sim. type	Polygenicity	Method	FPR thresh.	Mean FPR	FPR S.E.	Median FPR	Ratio	T-test p-value	Shapiro p-value	Inflated t-test	Deflated t-test
GB-unrel	MoG(p = 2%, f = 10%)	BOLT-LMM	0.0005	0.000477146	5.56842e-06	0.000473468	0.954293	9.77816e-05	0.29368	0	1
GB-unrel	MoG(p = 2%, f = 10%)	BOLT-LMM	0.05	0.0493119	9.24995e-05	0.049315	0.986238	5.61479e-11	0.66777	0	1
GB-unrel	MoG(p = 2%, f = 10%)	BOLT-LMM-Inf	0.0005	0.000501172	6.77369e-06	0.000496946	1.00234	0.864362	0.148165	0	0
GB-unrel	MoG(p = 2%, f = 10%)	BOLT-LMM-Inf	0.05	0.0496271	8.56976e-05	0.0495909	0.992541	3.91598e-05	0.636279	0	1
GB-unrel	MoG(p = 2%, f = 10%)	FastGWA	0.0005	0.000489672	6.221e-06	0.000497698	0.979345	0.103494	0.0424812	0	0
GB-unrel	MoG(p = 2%, f = 10%)	FastGWA	0.05	0.0497831	9.22646e-05	0.0498348	0.995661	0.0219867	0.788581	0	0
GB-unrel	MoG(p = 2%, f = 10%)	LR	0.0005	0.000489787	6.11341e-06	0.00049667	0.979574	0.101367	0.0129456	0	0
GB-unrel	MoG(p = 2%, f = 10%)	LR	0.05	0.0497299	9.28547e-05	0.0498332	0.994598	0.00488713	0.632949	0	0
GB-unrel	MoG(p = 2%, f = 10%)	Quickdraws	0.0005	0.000506728	5.79039e-06	0.000506728	1.01346	0.252817	0.726363	0	0
GB-unrel	MoG(p = 2%, f = 10%)	Quickdraws	0.05	0.0497198	0.000102814	0.0497709	0.994396	0.00821533	0.388923	0	0
GB-unrel	MoG(p = 2%, f = 10%)	Regenie	0.0005	0.000484018	7.76544e-06	0.000478604	0.968036	0.0443017	0.00159286	0	0
GB-unrel	MoG(p = 2%, f = 10%)	Regenie	0.05	0.0498686	8.51262e-05	0.0499102	0.997372	0.129657	0.663278	0	0
GB-unrel	MoG(p = 2%, f = 50%)	BOLT-LMM	0.0005	0.000499022	6.52478e-06	0.000500859	0.998044	nan	1	0	0
GB-unrel	MoG(p = 2%, f = 50%)	BOLT-LMM	0.05	0.049644	9.31232e-05	0.049542	0.992879	0.000306545	0.106418	0	0
GB-unrel	MoG(p = 2%, f = 50%)	BOLT-LMM-Inf	0.0005	0.000501955	6.53363e-06	0.000504772	1.00391	0.767748	0.445507	0	0
GB-unrel	MoG(p = 2%, f = 50%)	BOLT-LMM-Inf	0.05	0.0497143	9.65294e-05	0.0497005	0.994286	0.00421927	0.40043	0	0
GB-unrel	MoG(p = 2%, f = 50%)	FastGWA	0.0005	0.000491178	7.24438e-06	0.00048983	0.982355	0.230875	0.716502	0	0
GB-unrel	MoG(p = 2%, f = 50%)	FastGWA	0.05	0.0498788	0.000103109	0.0499646	0.997576	0.247389	0.478891	0	0
GB-unrel	MoG(p = 2%, f = 50%)	LR	0.0005	0.000490569	7.28638e-06	0.000490804	0.981138	0.20311	0.839453	0	0
GB-unrel	MoG(p = 2%, f = 50%)	LR	0.05	0.0498146	0.000103845	0.0498997	0.996292	0.080255	0.605459	0	0
GB-unrel	MoG(p = 2%, f = 50%)	Quickdraws	0.0005	0.00050305	6.82801e-06	0.000508685	1.0061	0.659303	0.371103	0	0
GB-unrel	MoG(p = 2%, f = 50%)	Quickdraws	0.05	0.0498287	9.73958e-05	0.0497181	0.996573	0.084713	0.768099	0	0
GB-unrel	MoG(p = 2%, f = 50%)	Regenie	0.0005	0.000508687	1.13583e-05	0.000512217	1.01737	0.450804	0.783794	0	0
GB-unrel	MoG(p = 2%, f = 50%)	Regenie	0.05	0.0499241	0.000146975	0.049738	0.998482	0.610302	0.198534	0	0
GB-unrel	MoG(p = 10%, f = 10%)	BOLT-LMM	0.0005	0.000507198	8.03969e-06	0.000512598	1.0144	0.377628	0.519651	0	0
GB-unrel	MoG(p = 10%, f = 10%)	BOLT-LMM	0.05	0.0498364	0.000118726	0.0496965	0.996728	0.175653	0.584472	0	0
GB-unrel	MoG(p = 10%, f = 10%)	BOLT-LMM-Inf	0.0005	0.000508372	7.98998e-06	0.000514554	1.01674	0.30217	0.613982	0	0
GB-unrel	MoG(p = 10%, f = 10%)	BOLT-LMM-Inf	0.05	0.0498409	0.000119937	0.0498785	0.996817	0.192073	0.408671	0	0
GB-unrel	MoG(p = 10%, f = 10%)	FastGWA	0.0005	0.000499036	7.27454e-06	0.000495731	0.998072	0.895906	0.913332	0	0
GB-unrel	MoG(p = 10%, f = 10%)	FastGWA	0.05	0.0499242	0.000125718	0.0499882	0.998484	0.552091	0.782789	0	0
GB-unrel	MoG(p = 10%, f = 10%)	LR	0.0005	0.000499408	7.33333e-06	0.000494715	0.998815	0.936415	0.902991	0	0
GB-unrel	MoG(p = 10%, f = 10%)	LR	0.05	0.0498841	0.000123319	0.0499036	0.997682	0.354551	0.882414	0	0
GB-unrel	MoG(p = 10%, f = 10%)	Quickdraws	0.0005	0.00050712	8.08232e-06	0.000512598	1.01424	0.38532	0.21643	0	0
GB-unrel	MoG(p = 10%, f = 10%)	Quickdraws	0.05	0.0499896	0.000134768	0.0499685	0.999793	0.93944	0.381572	0	0
GB-unrel	MoG(p = 10%, f = 10%)	Regenie	0.0005	0.000501907	7.68617e-06	0.00050018	1.00381	0.806537	0.821117	0	0
GB-unrel	MoG(p = 10%, f = 10%)	Regenie	0.05	0.0500224	0.000117651	0.0500024	1.00045	0.85063	0.71171	0	0
GB-unrel	MoG(p = 10%, f = 50%)	BOLT-LMM	0.0005	0.000512989	7.53913e-06	0.000516511	1.02598	0.0912555	0.449315	0	0
GB-unrel	MoG(p = 10%, f = 50%)	BOLT-LMM	0.05	0.049779	0.000110952	0.0497161	0.995579	0.0514037	0.78744	0	0
GB-unrel	MoG(p = 10%, f = 50%)	BOLT-LMM-Inf	0.0005	0.000512441	8.44399e-06	0.000516511	1.02488	0.147879	0.349755	0	0
GB-unrel	MoG(p = 10%, f = 50%)	BOLT-LMM-Inf	0.05	0.0497891	0.00011299	0.0497357	0.995781	0.0675894	0.860508	0	0
GB-unrel	MoG(p = 10%, f = 50%)	FastGWA	0.0005	0.000499193	7.73994e-06	0.0005036	0.998387	0.918048	0.590417	0	0
GB-unrel	MoG(p = 10%, f = 50%)	FastGWA	0.05	0.049963	0.000130007	0.049939	0.99926	0.778836	0.989058	0	0
GB-unrel	MoG(p = 10%, f = 50%)	LR	0.0005	0.00049886	7.59793e-06	0.000500581	0.99772	0.882228	0.756762	0	0
GB-unrel	MoG(p = 10%, f = 50%)	LR	0.05	0.0499207	0.000127076	0.0498273	0.998415	0.538309	0.979783	0	0
GB-unrel	MoG(p = 10%, f = 50%)	Quickdraws	0.0005	0.000507902	8.29326e-06	0.000510641	1.0158	0.347861	0.540049	0	0
GB-unrel	MoG(p = 10%, f = 50%)	Quickdraws	0.05	0.0498801	0.000125829	0.0497161	0.997603	0.34803	0.210262	0	0
GB-unrel	MoG(p = 10%, f = 50%)	Regenie	0.0005	0.000497305	1.12184e-05	0.000506065	0.994609	0.814386	0.000231275	0	0
GB-unrel	MoG(p = 10%, f = 50%)	Regenie	0.05	0.0499308	0.000234573	0.0500808	0.998616	0.773187	6.00986e-08	0	0
GB-unrel	Laplace	BOLT-LMM	0.0005	0.000521754	9.44872e-06	0.000512598	1.04351	0.0248246	0.00369381	0	0
GB-unrel	Laplace	BOLT-LMM	0.05	0.0498308	0.00014731	0.0497533	0.996617	0.258408	0.577417	0	0
GB-unrel	Laplace	BOLT-LMM-Inf	0.0005	0.000521441	9.53659e-06	0.000520424	1.04288	0.0283262	0.00028442	0	0
GB-unrel	Laplace	BOLT-LMM-Inf	0.05	0.0498526	0.000144002	0.049632	0.997052	0.313405	0.396246	0	0
GB-unrel	Laplace	FastGWA	0.0005	0.000507377	9.74961e-06	0.000505567	1.01475	0.455629	3.8289e-05	0	0
GB-unrel	Laplace	FastGWA	0.05	0.0500508	0.000144262	0.0499646	1.00102	0.728379	0.339906	0	0
GB-unrel	Laplace	LR	0.0005	0.000508872	9.62444e-06	0.000504492	1.01774	0.363736	2.63926e-05	0	0
GB-unrel	Laplace	LR	0.05	0.0500065	0.000144305	0.0499349	1.00013	0.964355	0.351183	0	0
GB-unrel	Laplace	Quickdraws	0.0005	0.000517841	9.72722e-06	0.000516511	1.03568	0.0724725	0.0124427	0	0
GB-unrel	Laplace	Quickdraws	0.05	0.0500107	0.000159304	0.0499665	1.00021	0.947208	0.213673	0	0
GB-unrel	Laplace	Regenie	0.0005	0.000521521	1.12153e-05	0.000509988	1.04304	0.0604187	1.81288e-05	0	0
GB-unrel	Laplace	Regenie	0.05	0.05004	0.000131263	0.0499082	1.0008	0.76346	0.745416	0	0
GB-unrel	Gaussian	BOLT-LMM	0.0005	0.000494676	6.5552e-06	0.00048912	0.989353	0.423369	0.597368	0	0
GB-unrel	Gaussian	BOLT-LMM	0.05	0.0498391	0.000111951	0.04972	0.996781	0.157871	0.156469	0	0
GB-unrel	Gaussian	BOLT-LMM-Inf	0.0005	0.000492016	6.36051e-06	0.000494989	0.984031	0.216947	0.500444	0	0
GB-unrel	Gaussian	BOLT-LMM-Inf	0.05	0.0498577	0.000113559	0.0497494	0.997154	0.217708	0.132731	0	0
GB-unrel	Gaussian	FastGWA	0.0005	0.000509895	7.98746e-06	0.000501633	1.01979	0.223002	0.0730408	0	0
GB-unrel	Gaussian	FastGWA	0.05	0.0500275	0.000116235	0.0500334	1.00055	0.81556	0.285378	0	0
GB-unrel	Gaussian	LR	0.0005	0.000510045	7.81852e-06	0.000502536	1.02009	0.20644	0.111547	0	0
GB-unrel	Gaussian	LR	0.05	0.0499824	0.000115287	0.0499955	0.999647	0.879931	0.255449	0	0
GB-unrel	Gaussian	Quickdraws	0.0005	0.000496242	7.01168e-06	0.000487164	0.992483	0.596874	0.23959	0	0
GB-unrel	Gaussian	Quickdraws	0.05	0.050041	0.000130107	0.0499783	1.00082	0.755464	0.189883	0	0
GB-unrel	Gaussian	Regenie	0.0005	0.000493198	7.97749e-06	0.000490373	0.986395	0.40065	0.13439	0	0
GB-unrel	Gaussian	Regenie	0.05	0.0499956	0.000114784	0.0500063	0.999912	0.96985	0.262854	0	0

## Sheet: Repl. loci, P_repl = 5e-2
Supplementary Table 8(a). Number of loci replicated in Biobank Japan and Finngen.
Number of loci replicated in Biobank Japan and Finngen using summary statistics from FastGWA, Regenie, BOLT-LMM, BOLT-LMM-INF, and Quickdraws. We exclude traits that did not yield any associations using any method and which do not have a matching phenotype in the replication biobank.
		FastGWA		Regenie		BOLT-LMM-INF		BOLT-LMM		Quickdraws
Phenotype	Replication Biobank	# Repl. Loci	Repl. Ratio	# Repl. Loci	Repl. Ratio	# Repl. Loci	Repl. Ratio	# Repl. Loci	Repl. Ratio	# Repl. Loci	Repl. Ratio
Glycated haemoglobin HbA1c	Biobank Japan	780	0.311377	897	0.293906	913	0.294801	928	0.293857	955	0.295117
Phosphate	Biobank Japan	278	0.328217	298	0.319742	278	0.31954	285	0.319507	286	0.319553
Eosinophill count	Biobank Japan	991	0.439468	1027	0.432239	1026	0.432546	1064	0.432345	1021	0.432261
Cholesterol	Biobank Japan	630	0.464945	656	0.460351	669	0.460427	695	0.460265	667	0.46
Total protein	Biobank Japan	740	0.433002	771	0.43266	835	0.432642	784	0.431006	868	0.432918
Aspartate aminotransferase	Biobank Japan	762	0.404459	873	0.404167	828	0.408083	846	0.404398	848	0.404387
Body mass index (BMI)	Biobank Japan	1309	0.549308	1480	0.543119	1579	0.542053	1559	0.54245	1539	0.542666
Red blood cell erythrocyte count	Biobank Japan	1638	0.548193	1814	0.532121	1857	0.532092	1863	0.532134	1860	0.532037
LDL direct	Biobank Japan	451	0.407407	457	0.398431	456	0.398601	484	0.402662	466	0.398291
Total bilirubin	Biobank Japan	382	0.409432	500	0.358423	485	0.375678	471	0.353073	457	0.359277
Alkaline phosphatase	Biobank Japan	1130	0.477196	1220	0.447214	1274	0.447018	1266	0.441731	1257	0.446536
Mean corpuscular haemoglobin	Biobank Japan	1831	0.577785	2145	0.550847	2144	0.553148	2129	0.550556	2178	0.544909
Diastolic blood pressure	Biobank Japan	457	0.379884	472	0.374306	457	0.374283	454	0.374587	474	0.374408
Mean corpuscular haemoglobin conc.	Biobank Japan	354	0.506438	355	0.501412	355	0.505698	355	0.502833	356	0.502116
Mean corpuscular volume	Biobank Japan	2100	0.591549	2240	0.550504	2307	0.558731	2281	0.555935	2357	0.544342
Lymphocyte count	Biobank Japan	1100	0.396682	1165	0.38272	1163	0.382818	1173	0.382833	1160	0.382838
Albumin	Biobank Japan	532	0.437141	590	0.425379	555	0.427911	584	0.425036	557	0.425841
Creatinine	Biobank Japan	1390	0.513484	1568	0.502564	1589	0.502371	1521	0.500658	1527	0.502633
Monocyte count	Biobank Japan	1016	0.39441	1126	0.382083	1134	0.382075	1108	0.379452	1116	0.382061
Neutrophill count	Biobank Japan	979	0.449908	1044	0.444444	1166	0.457255	1197	0.457744	1148	0.447389
C-reactive protein	Biobank Japan	308	0.219686	336	0.21172	338	0.212712	373	0.2129	342	0.212951
Weight	Biobank Japan	1748	0.59476	1967	0.592113	2158	0.591557	2186	0.59177	2015	0.591429
HDL cholesterol	Biobank Japan	819	0.386503	923	0.36861	883	0.368377	930	0.361025	898	0.368486
Gamma glutamyltransferase	Biobank Japan	1073	0.538384	1178	0.51644	1159	0.516719	1166	0.510061	1228	0.516183
Calcium	Biobank Japan	483	0.373261	508	0.370803	482	0.370484	492	0.369369	496	0.370703
Platelet count	Biobank Japan	2251	0.555528	2664	0.537313	2740	0.537044	2693	0.534644	2701	0.532007
Standing Height	Biobank Japan	5033	0.63725	6289	0.599352	6412	0.59819	6416	0.59795	6760	0.579959
Triglycerides	Biobank Japan	760	0.416895	823	0.404026	813	0.404076	841	0.403745	826	0.40332
Glucose	Biobank Japan	201	0.459954	219	0.462025	217	0.461702	223	0.461698	231	0.461078
Systolic blood pressure	Biobank Japan	629	0.546957	697	0.549251	698	0.547022	705	0.546512	616	0.546099
Type 2 diabetes	Biobank Japan	4	1	4	1	--	--	--	--	4	1
Breast cancer	Biobank Japan	37	0.698113	42	0.7	--	--	--	--	39	0.696429
Depression	Biobank Japan	0	0	0	0	--	--	--	--	0	0
Chronic obstructive airways disease	Biobank Japan	3	1	0	0	--	--	--	--	2	1
Angina	Biobank Japan	18	0.439024	19	0.44186	--	--	--	--	19	0.452381
Cholelithiasis	Biobank Japan	23	0.69697	23	0.676471	--	--	--	--	23	0.676471
Nasal polyps	Biobank Japan	2	0.111111	2	0.0952381	--	--	--	--	2	0.1
Asthma	Biobank Japan	259	0.534021	264	0.534413	--	--	--	--	268	0.533865
Hypothyroidism	Biobank Japan	179	0.282334	181	0.282371	--	--	--	--	184	0.282642
Osteoporosis	Biobank Japan	22	0.758621	22	0.758621	--	--	--	--	22	0.758621
Glaucoma	Biobank Japan	27	0.818182	28	0.823529	--	--	--	--	25	0.833333
Hyperthyroidism	Biobank Japan	76	0.290076	74	0.285714	--	--	--	--	76	0.290076
Ulcerative colitis	Biobank Japan	14	0.451613	14	0.451613	--	--	--	--	14	0.451613
Gastric reflux	Finngen	0	0	0	0	--	--	--	--	0	0
Diverticulitis	Finngen	6	1	6	1	--	--	--	--	6	1
Hypothyroidism	Finngen	722	0.97043	760	0.969388	--	--	--	--	765	0.969582
Crohns disease	Finngen	17	0.894737	20	0.869565	--	--	--	--	24	0.857143
Cholelithiasis	Finngen	55	1	55	1	--	--	--	--	56	1
Angina	Finngen	54	0.964286	50	0.980392	--	--	--	--	51	0.980769
Pulmonary embolism	Finngen	41	0.97619	41	0.97619	--	--	--	--	41	0.97619
Depression	Finngen	1	1	0	0	--	--	--	--	1	1
Type 2 diabetes	Finngen	6	1	6	1	--	--	--	--	6	1
Ulcerative colitis	Finngen	28	0.777778	28	0.8	--	--	--	--	27	0.794118
Glaucoma	Finngen	34	1	34	1	--	--	--	--	35	1
Hyperthyroidism	Finngen	305	1	306	1	--	--	--	--	311	0.996795
Osteoporosis	Finngen	28	0.875	29	0.878788	--	--	--	--	28	0.875
Asthma	Finngen	510	0.845771	505	0.840266	--	--	--	--	489	0.833049
Hypertension	Finngen	1280	0.939794	1340	0.935754	--	--	--	--	1363	0.935484
Nasal polyps	Finngen	18	0.947368	19	0.95	--	--	--	--	19	0.95
Malignant melanoma	Finngen	46	1	40	1	--	--	--	--	40	1
Bipolar disorder	Finngen	5	0.108696	0	0	--	--	--	--	0	0
Eczema	Finngen	103	0.78626	99	0.785714	--	--	--	--	108	0.782609
Migraine	Finngen	35	0.921053	34	0.918919	--	--	--	--	35	0.921053
Psoriasis	Finngen	249	0.922222	258	0.934783	--	--	--	--	266	0.796407
Total		36362	0.483	40605	0.484	36970	0.496	37072	0.483	41559	0.487

## Sheet: Repl. variants, P_repl = 5e-2
Supplementary Table 8(b). Number of individual variants replicated in Biobank Japan and Finngen 1/3.
Number of individual variants replicated in Biobank Japan and Finngen with a discovery threshold of $5 \times 10^{-8}$ and a replication threshold of $5 \times 10^{-2}$, using summary statistics from FastGWA, Regenie, BOLT-LMM, BOLT-LMM-INF, and Quickdraws. We exclude traits that did not yield any associations using any method and which do not have a matching phenotype in the replication biobank.
		FastGWA		Regenie		BOLT-LMM-INF		BOLT-LMM		Quickdraws
Phenotype	Replication Biobank	# Repl. Variants	Repl. Ratio	# Repl. Variants	Repl. Ratio	# Repl. Variants	Repl. Ratio	# Repl. Variants	Repl. Ratio	# Repl. Variants	Repl. Ratio
Glycated haemoglobin HbA1c	Biobank Japan	14047	0.278186	15544	0.265455	15642	0.266578	16095	0.261801	15761	0.261828
Phosphate	Biobank Japan	3687	0.260529	3908	0.252113	3867	0.24958	3922	0.250048	3889	0.257396
Eosinophill count	Biobank Japan	23257	0.461384	24328	0.449453	24495	0.454486	25079	0.450583	25423	0.452503
Cholesterol	Biobank Japan	12796	0.482923	14094	0.46475	13664	0.477278	13470	0.487196	13902	0.479644
Total protein	Biobank Japan	17459	0.476332	19361	0.471759	19601	0.47669	19630	0.468698	19721	0.470556
Aspartate aminotransferase	Biobank Japan	18189	0.433206	19955	0.427742	19528	0.426245	19669	0.421494	20100	0.423345
Body mass index (BMI)	Biobank Japan	14607	0.486997	18262	0.481479	18655	0.470658	19232	0.470301	19222	0.462445
Red blood cell erythrocyte count	Biobank Japan	26054	0.521811	29536	0.508514	30177	0.509962	30738	0.500733	30311	0.497497
LDL direct	Biobank Japan	7252	0.353256	7802	0.331915	7563	0.345153	7465	0.373848	7786	0.36048
Total bilirubin	Biobank Japan	7387	0.330145	10277	0.3134	9844	0.32688	10297	0.318526	9906	0.318378
Alkaline phosphatase	Biobank Japan	18315	0.422745	21562	0.399689	20877	0.400572	22141	0.391537	22070	0.397057
Mean corpuscular haemoglobin	Biobank Japan	32054	0.510691	37478	0.485064	36608	0.494582	37496	0.478162	38834	0.4754
Diastolic blood pressure	Biobank Japan	5026	0.350439	5371	0.346025	5510	0.342662	5476	0.335108	5287	0.342356
Mean corpuscular haemoglobin conc.	Biobank Japan	5996	0.349336	6227	0.345254	6143	0.34773	6209	0.342226	6242	0.337278
Mean corpuscular volume	Biobank Japan	35655	0.555633	41251	0.521162	40255	0.529295	41057	0.520896	42390	0.514654
Lymphocyte count	Biobank Japan	24148	0.420236	26093	0.407436	25844	0.407795	24683	0.395339	25990	0.396104
Albumin	Biobank Japan	7950	0.40186	8386	0.390846	8602	0.393252	9193	0.402548	8881	0.400803
Creatinine	Biobank Japan	19483	0.499782	22610	0.487579	23328	0.48956	24096	0.480776	23149	0.487995
Monocyte count	Biobank Japan	22650	0.430748	24713	0.407684	24385	0.407408	25197	0.399794	25682	0.402155
Neutrophill count	Biobank Japan	20145	0.409027	22248	0.409302	22699	0.4227	22452	0.422515	22496	0.41157
C-reactive protein	Biobank Japan	6017	0.223589	7182	0.219862	6829	0.216286	7347	0.216956	6761	0.209891
Weight	Biobank Japan	22004	0.546059	26694	0.537027	27713	0.531369	28174	0.536689	28406	0.528287
HDL cholesterol	Biobank Japan	14589	0.435389	16858	0.406893	16673	0.404223	17139	0.394381	16825	0.406814
Gamma glutamyltransferase	Biobank Japan	16087	0.504833	18640	0.489175	18644	0.494444	19085	0.476018	18943	0.490028
Calcium	Biobank Japan	6529	0.396466	6696	0.382017	6824	0.383306	7090	0.37761	6917	0.379784
Platelet count	Biobank Japan	37218	0.534235	44772	0.505236	45253	0.507065	46927	0.497398	46765	0.493427
Standing Height	Biobank Japan	85294	0.627	108068	0.593803	112373	0.588565	114708	0.580832	125830	0.563742
Triglycerides	Biobank Japan	15610	0.461288	17209	0.427882	16469	0.424393	15668	0.416226	16702	0.422034
Glucose	Biobank Japan	2885	0.463231	3142	0.470994	3059	0.465318	3153	0.46642	3135	0.463346
Systolic blood pressure	Biobank Japan	6992	0.490873	7435	0.491733	7712	0.488565	8011	0.486281	7265	0.477458
Type 2 diabetes	Biobank Japan	64	0.969697	64	0.969697	--	--	--	--	64	0.969697
Breast cancer	Biobank Japan	474	0.61399	498	0.604369	--	--	--	--	484	0.59901
Depression	Biobank Japan	0	0	0	0	--	--	--	--	0	0
Chronic obstructive airways disease	Biobank Japan	23	0.884615	0	0	--	--	--	--	13	0.8125
Angina	Biobank Japan	313	0.540587	355	0.569823	--	--	--	--	373	0.560902
Cholelithiasis	Biobank Japan	331	0.707265	339	0.70332	--	--	--	--	333	0.69958
Nasal polyps	Biobank Japan	13	0.0261569	4	0.00696864	--	--	--	--	6	0.010772
Asthma	Biobank Japan	8592	0.504373	8945	0.505282	--	--	--	--	8905	0.508189
Hypothyroidism	Biobank Japan	7402	0.331275	7571	0.328602	--	--	--	--	7757	0.339832
Osteoporosis	Biobank Japan	244	0.602469	260	0.65	--	--	--	--	244	0.600985
Glaucoma	Biobank Japan	349	0.688363	338	0.691207	--	--	--	--	348	0.685039
Hyperthyroidism	Biobank Japan	5915	0.426706	6152	0.431054	--	--	--	--	6383	0.434277
Ulcerative colitis	Biobank Japan	2406	0.862366	2708	0.872985	--	--	--	--	2539	0.867738
Gastric reflux	Finngen	0	0	0	0	--	--	--	--	0	0
Diverticulitis	Finngen	61	0.968254	61	0.968254	--	--	--	--	57	0.966102
Hypothyroidism	Finngen	19481	0.873705	20099	0.870237	--	--	--	--	19984	0.876837
Crohns disease	Finngen	149	0.986755	153	0.9	--	--	--	--	151	0.89881
Cholelithiasis	Finngen	641	0.980122	660	0.980684	--	--	--	--	653	0.976084
Angina	Finngen	681	0.991266	730	0.99455	--	--	--	--	782	0.993647
Pulmonary embolism	Finngen	256	0.984615	256	0.984615	--	--	--	--	262	0.984962
Depression	Finngen	1	1	0	0	--	--	--	--	2	1
Type 2 diabetes	Finngen	96	1	95	1	--	--	--	--	94	1
Ulcerative colitis	Finngen	1183	0.830175	1303	0.842275	--	--	--	--	1213	0.833104
Glaucoma	Finngen	564	0.996466	552	0.99639	--	--	--	--	572	0.996516
Hyperthyroidism	Finngen	11849	0.912655	11985	0.906375	--	--	--	--	12281	0.900829
Osteoporosis	Finngen	380	0.873563	376	0.866359	--	--	--	--	383	0.870455
Asthma	Finngen	12939	0.863521	13350	0.851023	--	--	--	--	12782	0.82136
Hypertension	Finngen	16048	0.948239	18154	0.924997	--	--	--	--	18461	0.924714
Nasal polyps	Finngen	388	0.994872	468	0.993631	--	--	--	--	446	0.991111
Malignant melanoma	Finngen	275	0.985663	267	0.978022	--	--	--	--	275	0.975177
Bipolar disorder	Finngen	63	0.225806	0	0	--	--	--	--	0	0
Eczema	Finngen	1089	0.840927	1160	0.843023	--	--	--	--	1088	0.840154
Migraine	Finngen	576	0.920128	527	0.922942	--	--	--	--	575	0.925926
Psoriasis	Finngen	13784	0.912062	13779	0.910707	--	--	--	--	15927	0.896286
Total		656012	0.505	746911	0.488	638836	0.465	650899	0.459	778028	0.484

## Sheet: Repl. variants, P_repl = 5e-4
Supplementary Table 8(c). Number of individual variants replicated in Biobank Japan and Finngen 2/3.
Number of individual variants replicated in Biobank Japan and Finngen with a discovery threshold of $5 \times 10^{-8}$ and a replication threshold of $5 \times 10^{-4}$, using summary statistics from FastGWA, Regenie, BOLT-LMM, BOLT-LMM-INF, and Quickdraws. We exclude traits that did not yield any associations using any method and which do not have a matching phenotype in the replication biobank.
		FastGWA		Regenie		BOLT-LMM-INF		BOLT-LMM		Quickdraws
Phenotype	Replication Biobank	# Repl. Variants	Repl. Ratio	# Repl. Variants	Repl. Ratio	# Repl. Variants	Repl. Ratio	# Repl. Variants	Repl. Ratio	# Repl. Variants	Repl. Ratio
Glycated haemoglobin HbA1c	Biobank Japan	3412	0.067571	3691	0.0630337	3585	0.0610972	3622	0.0589154	3712	0.0616652
Phosphate	Biobank Japan	1185	0.0837337	1196	0.0771563	1196	0.0771912	1199	0.0764425	1199	0.0793567
Eosinophill count	Biobank Japan	11653	0.231178	11913	0.220089	12187	0.226121	12212	0.219407	12352	0.219853
Cholesterol	Biobank Japan	6811	0.257048	7265	0.239563	7242	0.25296	7377	0.266819	7363	0.254037
Total protein	Biobank Japan	7926	0.216244	8862	0.215936	8980	0.218391	9003	0.214961	8927	0.213004
Aspartate aminotransferase	Biobank Japan	6992	0.166528	7473	0.160186	7398	0.161479	7395	0.15847	7502	0.158007
Body mass index (BMI)	Biobank Japan	6331	0.211076	7421	0.195655	7755	0.195655	8028	0.196317	7995	0.192345
Red blood cell erythrocyte count	Biobank Japan	12819	0.256739	13907	0.239433	14422	0.243718	14409	0.234728	14145	0.232163
LDL direct	Biobank Japan	3143	0.1531	3294	0.140134	3275	0.149461	3338	0.167167	3320	0.153711
Total bilirubin	Biobank Japan	3964	0.177162	4743	0.144639	4621	0.153445	4746	0.146812	4700	0.151057
Alkaline phosphatase	Biobank Japan	8447	0.194973	9398	0.174208	9197	0.176465	9447	0.167059	9469	0.170355
Mean corpuscular haemoglobin	Biobank Japan	18351	0.292372	20393	0.263939	20122	0.271853	20405	0.260211	21023	0.25736
Diastolic blood pressure	Biobank Japan	1889	0.131711	2077	0.13381	2064	0.128358	2107	0.128939	1986	0.128602
Mean corpuscular haemoglobin conc.	Biobank Japan	3336	0.19436	3465	0.192116	3404	0.192687	3423	0.188668	3446	0.1862
Mean corpuscular volume	Biobank Japan	19469	0.303397	21454	0.271048	21071	0.277053	21458	0.272241	21684	0.263264
Lymphocyte count	Biobank Japan	10024	0.174443	10182	0.158989	10060	0.158738	9031	0.144646	9920	0.151187
Albumin	Biobank Japan	2344	0.118486	2450	0.114187	2576	0.117765	3080	0.134869	2850	0.128622
Creatinine	Biobank Japan	8536	0.218967	9761	0.210493	10147	0.212944	10427	0.208045	10075	0.212387
Monocyte count	Biobank Japan	10887	0.207044	11346	0.187172	11267	0.188241	11502	0.182499	11648	0.182396
Neutrophill count	Biobank Japan	7856	0.159509	8225	0.151317	8300	0.154562	8135	0.153089	8283	0.15154
C-reactive protein	Biobank Japan	1338	0.0497194	1368	0.0418784	1371	0.0434218	1374	0.0405741	1356	0.0420961
Weight	Biobank Japan	10764	0.267123	12383	0.24912	12887	0.247095	13191	0.251276	13276	0.246903
HDL cholesterol	Biobank Japan	6800	0.202937	7414	0.178948	7336	0.177855	7488	0.172304	7458	0.180328
Gamma glutamyltransferase	Biobank Japan	7726	0.242453	8637	0.226663	8755	0.232185	8885	0.22161	8845	0.228807
Calcium	Biobank Japan	2647	0.160736	2704	0.154267	2757	0.154862	2829	0.150671	2734	0.150113
Platelet count	Biobank Japan	20775	0.298209	23561	0.265877	23965	0.26853	24348	0.258074	24265	0.256025
Standing Height	Biobank Japan	54676	0.401926	65160	0.358036	67330	0.352648	68548	0.347098	73832	0.330781
Triglycerides	Biobank Japan	7751	0.229048	8251	0.205152	8056	0.207597	7518	0.199718	8162	0.206241
Glucose	Biobank Japan	1387	0.222704	1500	0.224854	1479	0.224977	1500	0.221893	1482	0.219036
Systolic blood pressure	Biobank Japan	2499	0.175442	2520	0.166667	2614	0.1656	2886	0.175185	2449	0.160949
Type 2 diabetes	Biobank Japan	64	0.969697	64	0.969697					64	0.969697
Breast cancer	Biobank Japan	314	0.406736	322	0.390777	--	--	--	--	316	0.391089
Depression	Biobank Japan	0	0	0	0	--	--	--	--	0	0
Chronic obstructive airways disease	Biobank Japan	7	0.269231	0	0	--	--	--	--	6	0.375
Angina	Biobank Japan	273	0.471503	313	0.502408	--	--	--	--	331	0.497744
Cholelithiasis	Biobank Japan	244	0.521368	249	0.516598	--	--	--	--	243	0.510504
Nasal polyps	Biobank Japan	0	0	0	0	--	--	--	--	0	0
Asthma	Biobank Japan	5509	0.323393	5676	0.320624	--	--	--	--	5680	0.324145
Hypothyroidism	Biobank Japan	1500	0.0671321	1555	0.0674913	--	--	--	--	1587	0.069526
Osteoporosis	Biobank Japan	2	0.00493827	2	0.005	--	--	--	--	2	0.00492611
Glaucoma	Biobank Japan	230	0.453649	220	0.449898	--	--	--	--	227	0.44685
Hyperthyroidism	Biobank Japan	3090	0.222912	3271	0.22919	--	--	--	--	3375	0.229623
Ulcerative colitis	Biobank Japan	1649	0.591039	1747	0.563185	--	--	--	--	1717	0.586808
Gastric reflux	Finngen	0	0	0	0	--	--	--	--	0	0
Diverticulitis	Finngen	61	0.968254	61	0.968254	--	--	--	--	57	0.966102
Hypothyroidism	Finngen	17147	0.769027	17534	0.759179	--	--	--	--	17494	0.767584
Crohns disease	Finngen	124	0.821192	126	0.741176	--	--	--	--	126	0.75
Cholelithiasis	Finngen	626	0.957187	643	0.955423	--	--	--	--	636	0.950673
Angina	Finngen	674	0.981077	723	0.985014	--	--	--	--	774	0.983482
Pulmonary embolism	Finngen	256	0.984615	256	0.984615	--	--	--	--	262	0.984962
Depression	Finngen	0	0	0	0	--	--	--	--	0	0
Type 2 diabetes	Finngen	96	1	95	1	--	--	--	--	94	1
Ulcerative colitis	Finngen	1002	0.703158	1118	0.722689	--	--	--	--	1030	0.707418
Glaucoma	Finngen	553	0.977032	543	0.980144	--	--	--	--	559	0.973868
Hyperthyroidism	Finngen	10203	0.785874	10273	0.776904	--	--	--	--	10463	0.767476
Osteoporosis	Finngen	229	0.526437	231	0.532258	--	--	--	--	232	0.527273
Asthma	Finngen	10472	0.698879	10697	0.681902	--	--	--	--	10028	0.64439
Hypertension	Finngen	11556	0.682817	13076	0.666259	--	--	--	--	13345	0.668453
Nasal polyps	Finngen	386	0.989744	464	0.985138	--	--	--	--	442	0.982222
Malignant melanoma	Finngen	258	0.924731	254	0.930403	--	--	--	--	258	0.914894
Bipolar disorder	Finngen	24	0.0860215	0	0	--	--	--	--	0	0
Eczema	Finngen	745	0.57529	780	0.56686	--	--	--	--	753	0.581467
Migraine	Finngen	209	0.333866	213	0.37303	--	--	--	--	212	0.341385
Psoriasis	Finngen	11994	0.793621	12045	0.7961	--	--	--	--	13498	0.759595
Total		351235	0.274	384565	0.254	305419	0.225	308911	0.221	399269	0.251

## Sheet: Repl. variants, P_repl = 5e-6
Supplementary Table 8(d). Number of individual variants replicated in Biobank Japan and Finngen 3/3.
Number of individual variants replicated in Biobank Japan and Finngen with a discovery threshold of $5 \times 10^{-8}$ and a replication threshold of $5 \times 10^{-6}$, using summary statistics from FastGWA, Regenie, BOLT-LMM, BOLT-LMM-INF and Quickdraws. We exclude traits that did not yield any associations using any method and which do not have a matching phenotype in the replication biobank.
		FastGWA		Regenie		BOLT-LMM-INF		BOLT-LMM		Quickdraws
Phenotype	Replication Biobank	# Repl. Variants	Repl. Ratio	# Repl. Variants	Repl. Ratio	# Repl. Variants	Repl. Ratio	# Repl. Variants	Repl. Ratio	# Repl. Variants	Repl. Ratio
Glycated haemoglobin HbA1c	Biobank Japan	1496	0.0296267	1571	0.026829	1543	0.0262965	1570	0.0255376	1567	0.0260316
Phosphate	Biobank Japan	336	0.0237422	344	0.0221921	344	0.0222021	346	0.0220593	345	0.0228341
Eosinophill count	Biobank Japan	7090	0.140655	7292	0.134718	7445	0.138136	7404	0.133024	7543	0.134258
Cholesterol	Biobank Japan	3855	0.145488	4068	0.134142	4001	0.139753	4106	0.14851	4106	0.141664
Total protein	Biobank Japan	5035	0.137369	5555	0.135356	5533	0.134561	5685	0.135739	5705	0.136125
Aspartate aminotransferase	Biobank Japan	4065	0.0968157	4285	0.0918503	4225	0.0922207	4306	0.0922747	4331	0.0912193
Body mass index (BMI)	Biobank Japan	3689	0.122991	4315	0.113765	4429	0.111742	4563	0.111584	4563	0.109777
Red blood cell erythrocyte count	Biobank Japan	8849	0.177228	9407	0.161958	9657	0.163194	9568	0.155866	9442	0.154972
LDL direct	Biobank Japan	1988	0.0968386	2074	0.0882328	2019	0.0921413	2070	0.103666	2073	0.0959767
Total bilirubin	Biobank Japan	2628	0.117453	2695	0.0821847	2642	0.0877304	2684	0.0830266	2686	0.0863277
Alkaline phosphatase	Biobank Japan	4883	0.112709	5290	0.0980592	5175	0.0992939	5256	0.0929459	5274	0.0948834
Mean corpuscular haemoglobin	Biobank Japan	11658	0.185738	12569	0.162676	12349	0.166838	12563	0.160208	12827	0.157026
Diastolic blood pressure	Biobank Japan	766	0.0534096	793	0.0510888	797	0.0495647	798	0.0488342	796	0.0515444
Mean corpuscular haemoglobin conc.	Biobank Japan	2213	0.128933	2288	0.126857	2258	0.127816	2270	0.125117	2283	0.123359
Mean corpuscular volume	Biobank Japan	12509	0.194935	13323	0.168322	13078	0.171957	13329	0.169107	13420	0.162931
Lymphocyte count	Biobank Japan	5011	0.0872039	4949	0.0772774	4945	0.0780276	4403	0.0705213	4874	0.0742829
Albumin	Biobank Japan	1462	0.0739018	1536	0.0715884	1583	0.072369	1881	0.0823663	1737	0.0783916
Creatinine	Biobank Japan	4537	0.116384	5038	0.108643	5285	0.110911	5402	0.107783	5193	0.109472
Monocyte count	Biobank Japan	6229	0.11846	6505	0.107311	6447	0.107712	6512	0.103324	6543	0.102457
Neutrophill count	Biobank Japan	3693	0.0749832	3733	0.0686769	3775	0.070298	3675	0.0691582	3754	0.0686804
C-reactive protein	Biobank Japan	679	0.0252313	685	0.0209698	684	0.0216634	687	0.020287	686	0.0212964
Weight	Biobank Japan	6520	0.161803	6864	0.138089	7101	0.136154	7308	0.139211	7313	0.136005
HDL cholesterol	Biobank Japan	4555	0.135938	4884	0.117883	4844	0.117439	4972	0.114409	4974	0.120267
Gamma glutamyltransferase	Biobank Japan	4118	0.129229	4435	0.116389	4512	0.119659	4585	0.114359	4600	0.118995
Calcium	Biobank Japan	1203	0.0730508	1234	0.0704016	1234	0.0693142	1349	0.071847	1264	0.069401
Platelet count	Biobank Japan	11569	0.166064	12895	0.145515	13143	0.147269	13279	0.140749	13320	0.140542
Standing Height	Biobank Japan	37069	0.272496	42151	0.231608	43686	0.22881	44219	0.223906	47187	0.211407
Triglycerides	Biobank Japan	5334	0.157624	5595	0.139113	5443	0.140262	5097	0.135404	5570	0.140745
Glucose	Biobank Japan	753	0.120906	819	0.12277	811	0.123365	818	0.121006	822	0.12149
Systolic blood pressure	Biobank Japan	1396	0.0980062	1404	0.0928571	1485	0.0940767	1662	0.100886	1377	0.0904968
Type 2 diabetes	Biobank Japan	64	0.969697	64	0.969697					64	0.969697
Breast cancer	Biobank Japan	211	0.273316	220	0.26699	--	--	--	--	212	0.262376
Depression	Biobank Japan	0	0	0	0	--	--	--	--	0	0
Chronic obstructive airways disease	Biobank Japan	7	0.269231	0	0	--	--	--	--	6	0.375
Angina	Biobank Japan	209	0.360967	209	0.335474	--	--	--	--	210	0.315789
Cholelithiasis	Biobank Japan	220	0.470085	218	0.452282	--	--	--	--	216	0.453782
Nasal polyps	Biobank Japan	0	0	0	0	--	--	--	--	0	0
Asthma	Biobank Japan	4051	0.237805	4181	0.236175	--	--	--	--	4165	0.237688
Hypothyroidism	Biobank Japan	351	0.0157089	351	0.0152344	--	--	--	--	362	0.0158591
Osteoporosis	Biobank Japan	0	0	0	0	--	--	--	--	0	0
Glaucoma	Biobank Japan	203	0.400394	197	0.402863	--	--	--	--	199	0.391732
Hyperthyroidism	Biobank Japan	1681	0.121267	1742	0.122057	--	--	--	--	1835	0.124847
Ulcerative colitis	Biobank Japan	1096	0.392832	1118	0.360413	--	--	--	--	1112	0.380041
Gastric reflux	Finngen	0	0	0	0	--	--	--	--	0	0
Diverticulitis	Finngen	61	0.968254	61	0.968254	--	--	--	--	57	0.966102
Hypothyroidism	Finngen	15037	0.674396	15311	0.662929	--	--	--	--	15468	0.678689
Crohns disease	Finngen	99	0.655629	101	0.594118	--	--	--	--	101	0.60119
Cholelithiasis	Finngen	593	0.906728	610	0.906389	--	--	--	--	603	0.901345
Angina	Finngen	654	0.951965	699	0.952316	--	--	--	--	751	0.954257
Pulmonary embolism	Finngen	252	0.969231	254	0.976923	--	--	--	--	259	0.973684
Depression	Finngen	0	0	0	0	--	--	--	--	0	0
Type 2 diabetes	Finngen	96	1	95	1	--	--	--	--	94	1
Ulcerative colitis	Finngen	976	0.684912	1092	0.705882	--	--	--	--	1005	0.690247
Glaucoma	Finngen	526	0.929329	523	0.944043	--	--	--	--	530	0.923345
Hyperthyroidism	Finngen	7898	0.608334	7904	0.597746	--	--	--	--	8077	0.592459
Osteoporosis	Finngen	85	0.195402	90	0.207373	--	--	--	--	89	0.202273
Asthma	Finngen	8497	0.567072	8590	0.547587	--	--	--	--	8072	0.518699
Hypertension	Finngen	8256	0.487828	9307	0.474218	--	--	--	--	9508	0.476257
Nasal polyps	Finngen	342	0.876923	398	0.845011	--	--	--	--	388	0.862222
Malignant melanoma	Finngen	209	0.749104	207	0.758242	--	--	--	--	211	0
Bipolar disorder	Finngen	10	0.0358423	0	0	--	--	--	--	0	0
Eczema	Finngen	519	0.400772	521	0.378634	--	--	--	--	535	0.413127
Migraine	Finngen	90	0.14377	92	0.161121	--	--	--	--	92	0.148148
Psoriasis	Finngen	10535	0.697082	10615	0.701586	--	--	--	--	11780	0.662915
Total		228016	0.178	243366	0.161	180473	0.134	182367	0.131	252176	0.159
